# Supplementary material for: Functionality in metal–organic framework minerals: proton conductivity, stability and potential for polymorphism
Source: Chem Sci. 2019 Apr 2;10(18):4923–9. doi: 10.1039/c8sc05088k (PMC6510315; doi:10.1039/c8sc05088k)
Supplement: Supplementary file 2 [file SC-010-C8SC05088K-s002.cif]

# Electronic Supplementary Material (ESI) for Chemical Science.
# This journal is © The Royal Society of Chemistry 2019

####################################################################### 
# 
# This file contains crystal structure data downloaded from the 
# Cambridge Structural Database (CSD) hosted by the Cambridge 
# Crystallographic Data Centre (CCDC).
# 
# Full information about CCDC data access policies and citation 
# guidelines are available at http://www.ccdc.cam.ac.uk/access/V1 
# 
# Audit and citation data items may have been added by the CCDC. 
# Please retain this information to preserve the provenance of 
# this file and to allow appropriate attribution of the data. 
# 
#######################################################################

data_StepI_100
_database_code_depnum_ccdc_archive 'CCDC 1868681'
loop_
_audit_author_name
_audit_author_address
'Igor Huskic'
;McGill University
Canada
;
_audit_update_record             
;
2018-09-19 deposited with the CCDC.	2019-04-01 downloaded from the CCDC.
;

_audit_creation_method           SHELXL-2018/3
_shelx_SHELXL_version_number     2018/3
_chemical_name_systematic        
'Sodium magnesium Iron(iii) oxalate nonahydrate'
_chemical_name_common            Stepanovite
_chemical_formula_moiety         'Na Fe C6 O12 2-, Mg O6 H12 2+, H6 O3'
_chemical_formula_sum            'C6 H18 Fe Mg Na O21'
_chemical_compound_source        synthetic
_chemical_properties_physical    
photo-sensitive,Heat-sensitive,Light-sensitive,Photo-sensitive
_exptl_crystal_recrystallization_method water
_chemical_melting_point          ?

_exptl_crystal_description       'rhombohedral block'
_exptl_crystal_colour            green
_diffrn_ambient_temperature      100(2)
_chemical_formula_weight         529.35

loop_
_atom_type_symbol
_atom_type_description
_atom_type_scat_dispersion_real
_atom_type_scat_dispersion_imag
_atom_type_scat_source
C C 0.0033 0.0016 'International Tables Vol C Tables 4.2.6.8 and 6.1.1.4'
H H 0.0000 0.0000 'International Tables Vol C Tables 4.2.6.8 and 6.1.1.4'
O O 0.0106 0.0060 'International Tables Vol C Tables 4.2.6.8 and 6.1.1.4'
Na Na 0.0362 0.0249 'International Tables Vol C Tables 4.2.6.8 and 6.1.1.4'
Mg Mg 0.0486 0.0363 'International Tables Vol C Tables 4.2.6.8 and 6.1.1.4'
Fe Fe 0.3463 0.8444 'International Tables Vol C Tables 4.2.6.8 and 6.1.1.4'

_space_group_crystal_system      trigonal
_space_group_IT_number           161
_space_group_name_H-M_alt        'R 3 c'
_space_group_name_Hall           'R 3 -2"c'
_chemical_absolute_configuration .

loop_
_space_group_symop_operation_xyz
'x, y, z'
'-y, x-y, z'
'-x+y, -x, z'
'-y, -x, z+1/2'
'-x+y, y, z+1/2'
'x, x-y, z+1/2'
'x+2/3, y+1/3, z+1/3'
'-y+2/3, x-y+1/3, z+1/3'
'-x+y+2/3, -x+1/3, z+1/3'
'-y+2/3, -x+1/3, z+5/6'
'-x+y+2/3, y+1/3, z+5/6'
'x+2/3, x-y+1/3, z+5/6'
'x+1/3, y+2/3, z+2/3'
'-y+1/3, x-y+2/3, z+2/3'
'-x+y+1/3, -x+2/3, z+2/3'
'-y+1/3, -x+2/3, z+7/6'
'-x+y+1/3, y+2/3, z+7/6'
'x+1/3, x-y+2/3, z+7/6'

_shelx_space_group_comment       
;
The symmetry employed for this shelxl refinement is uniquely defined
by the following loop, which should always be used as a source of
symmetry information in preference to the above space-group names.
They are only intended as comments.
;

_cell_length_a                   9.8670(9)
_cell_length_b                   9.8670(9)
_cell_length_c                   36.735(3)
_cell_angle_alpha                90
_cell_angle_beta                 90
_cell_angle_gamma                120
_cell_volume                     3097.2(6)
_cell_formula_units_Z            6
_cell_measurement_temperature    100(2)
_cell_measurement_reflns_used    17286
_cell_measurement_theta_min      5.258
_cell_measurement_theta_max      56.578
_exptl_crystal_density_meas      ?
_exptl_crystal_density_method    ?
_exptl_crystal_density_diffrn    1.703
_exptl_crystal_F_000             1626
_exptl_transmission_factor_min   ?
_exptl_transmission_factor_max   ?
_exptl_crystal_size_max          0.3
_exptl_crystal_size_mid          0.2
_exptl_crystal_size_min          0.2
_exptl_absorpt_coefficient_mu    0.878
_shelx_estimated_absorpt_T_min   ?
_shelx_estimated_absorpt_T_max   ?
_exptl_absorpt_correction_type   multi-scan
_exptl_absorpt_correction_T_min  0.6198
_exptl_absorpt_correction_T_max  0.7457
_exptl_absorpt_process_details   'SADABS-2012/1, G. Sheldrick'
_exptl_absorpt_special_details   ?
_diffrn_radiation_probe          x-ray
_diffrn_radiation_type           MoK\a
_diffrn_radiation_wavelength     0.71073
_diffrn_source                   'sealed X-ray tube'
_diffrn_measurement_device_type  'Bruker PHOTON 100 CMOS'
_diffrn_measurement_method       'omega scans'
_diffrn_detector_area_resol_mean ?
_diffrn_reflns_number            15115
_diffrn_reflns_av_unetI/netI     0.0247
_diffrn_reflns_av_R_equivalents  0.0400
_diffrn_reflns_limit_h_min       -13
_diffrn_reflns_limit_h_max       13
_diffrn_reflns_limit_k_min       -13
_diffrn_reflns_limit_k_max       13
_diffrn_reflns_limit_l_min       -48
_diffrn_reflns_limit_l_max       48
_diffrn_reflns_theta_min         2.447
_diffrn_reflns_theta_max         28.276
_diffrn_reflns_theta_full        25.000
_diffrn_measured_fraction_theta_max 0.973
_diffrn_measured_fraction_theta_full 0.969
_diffrn_reflns_Laue_measured_fraction_max 0.973
_diffrn_reflns_Laue_measured_fraction_full 0.969
_diffrn_reflns_point_group_measured_fraction_max 0.964
_diffrn_reflns_point_group_measured_fraction_full 0.960
_reflns_number_total             1657
_reflns_number_gt                1629
_reflns_threshold_expression     'I > 2\s(I)'
_reflns_Friedel_coverage         0.975
_reflns_Friedel_fraction_max     0.956
_reflns_Friedel_fraction_full    0.952

_reflns_special_details          
;
 Reflections were merged by SHELXL according to the crystal
 class for the calculation of statistics and refinement.
 
 _reflns_Friedel_fraction is defined as the number of unique
 Friedel pairs measured divided by the number that would be
 possible theoretically, ignoring centric projections and
 systematic absences. Completness statistics refer to single and
 composite reflections containing twin component 1 only.
;

_computing_data_collection       'APEX 2, Bruker-AXS'
_computing_cell_refinement       'SAINT V8.35A, Bruker-AXS'
_computing_data_reduction        'SAINT V8.35A, Bruker-AXS'
_computing_structure_solution    'SHELXT 2014/4 (Sheldrick, 2014)'
_computing_structure_refinement  'SHELXL-2018/3 (Sheldrick, 2018)'
_computing_molecular_graphics    ?
_computing_publication_material  ?
_refine_special_details          'Refined as a 2-component twin.,Twin'
_refine_ls_structure_factor_coef Fsqd
_refine_ls_matrix_type           full
_refine_ls_weighting_scheme      calc
_refine_ls_weighting_details     
'w=1/[\s^2^(Fo^2^)+(0.0384P)^2^+0.2611P] where P=(Fo^2^+2Fc^2^)/3'
_atom_sites_solution_primary     ?
_atom_sites_solution_secondary   ?
_atom_sites_solution_hydrogens   difmap
_refine_ls_hydrogen_treatment    mixed
_refine_ls_extinction_method     none
_refine_ls_extinction_coef       .
_refine_ls_abs_structure_details 
;
 Flack x determined using 794 quotients [(I+)-(I-)]/[(I+)+(I-)]
 (Parsons, Flack and Wagner, Acta Cryst. B69 (2013) 249-259).
;
_refine_ls_abs_structure_Flack   -0.006(6)
_refine_ls_number_reflns         1657
_refine_ls_number_parameters     100
_refine_ls_number_restraints     6
_refine_ls_R_factor_all          0.0229
_refine_ls_R_factor_gt           0.0225
_refine_ls_wR_factor_ref         0.0549
_refine_ls_wR_factor_gt          0.0547
_refine_ls_goodness_of_fit_ref   1.105
_refine_ls_restrained_S_all      1.106
_refine_ls_shift/su_max          0.000
_refine_ls_shift/su_mean         0.000

loop_
_atom_site_label
_atom_site_type_symbol
_atom_site_fract_x
_atom_site_fract_y
_atom_site_fract_z
_atom_site_U_iso_or_equiv
_atom_site_adp_type
_atom_site_occupancy
_atom_site_site_symmetry_order
_atom_site_calc_flag
_atom_site_refinement_flags_posn
_atom_site_refinement_flags_adp
_atom_site_refinement_flags_occupancy
_atom_site_disorder_assembly
_atom_site_disorder_group
Fe1 Fe 0.000000 0.000000 0.41809(2) 0.02307(13) Uani 1 3 d S T P . .
Mg1 Mg 0.333333 0.666667 0.41621(4) 0.0237(2) Uani 1 3 d S T P . .
Na1 Na 0.666667 0.333333 0.41486(7) 0.0341(4) Uani 1 3 d S T P . .
O1 O 0.17758(15) 0.15714(15) 0.38721(4) 0.0313(3) Uani 1 1 d . . . . .
C1 C 0.3147(2) 0.20549(19) 0.40002(5) 0.0251(3) Uani 1 1 d . . . . .
O2 O 0.18138(14) 0.01664(15) 0.44663(4) 0.0296(3) Uani 1 1 d . . . . .
C2 C 0.31690(19) 0.1199(2) 0.43526(5) 0.0251(3) Uani 1 1 d . . . . .
O3 O 0.44188(16) 0.15296(18) 0.44895(4) 0.0397(3) Uani 1 1 d . . . . .
O4 O 0.43722(15) 0.30863(17) 0.38724(4) 0.0365(3) Uani 1 1 d . . . . .
O5 O 0.52790(15) 0.80042(19) 0.44865(4) 0.0346(3) Uani 1 1 d D . . . .
H5B H 0.504057 0.840860 0.465077 0.052 Uiso 1 1 d R U . . .
H5A H 0.614728 0.809155 0.450398 0.052 Uiso 1 1 d DR U . . .
O6 O 0.4685(2) 0.60825(16) 0.38437(4) 0.0363(3) Uani 1 1 d . . . . .
H6B H 0.463559 0.528203 0.383304 0.054 Uiso 1 1 d DR U . . .
H6A H 0.485494 0.639937 0.362434 0.054 Uiso 1 1 d DR U . . .
O7 O 0.47700(16) 0.47824(15) 0.49930(4) 0.0305(3) Uani 1 1 d D . . . .
H7A H 0.543(2) 0.492(3) 0.4847(6) 0.042(8) Uiso 1 1 d D . . . .
H7B H 0.489(3) 0.545(2) 0.5135(6) 0.037(7) Uiso 1 1 d D . . . .

loop_
_atom_site_aniso_label
_atom_site_aniso_U_11
_atom_site_aniso_U_22
_atom_site_aniso_U_33
_atom_site_aniso_U_23
_atom_site_aniso_U_13
_atom_site_aniso_U_12
Fe1 0.01810(14) 0.01810(14) 0.0330(2) 0.000 0.000 0.00905(7)
Mg1 0.0238(4) 0.0238(4) 0.0236(5) 0.000 0.000 0.01190(18)
Na1 0.0222(4) 0.0222(4) 0.0577(11) 0.000 0.000 0.0111(2)
O1 0.0240(6) 0.0301(6) 0.0370(6) 0.0114(5) -0.0010(5) 0.0115(5)
C1 0.0244(7) 0.0201(7) 0.0332(7) 0.0052(6) 0.0018(6) 0.0129(6)
O2 0.0232(6) 0.0284(6) 0.0367(6) 0.0110(5) 0.0022(5) 0.0126(5)
C2 0.0234(7) 0.0214(7) 0.0316(7) 0.0041(6) -0.0006(6) 0.0122(6)
O3 0.0246(6) 0.0428(7) 0.0483(8) 0.0133(6) -0.0049(5) 0.0143(5)
O4 0.0240(6) 0.0307(6) 0.0511(8) 0.0160(5) 0.0065(5) 0.0110(5)
O5 0.0280(7) 0.0427(7) 0.0373(6) -0.0144(6) -0.0076(5) 0.0209(6)
O6 0.0441(8) 0.0290(7) 0.0392(6) 0.0078(5) 0.0166(6) 0.0210(6)
O7 0.0347(6) 0.0317(6) 0.0262(5) 0.0000(5) 0.0008(5) 0.0175(5)

_geom_special_details            
;
 All esds (except the esd in the dihedral angle between two l.s. planes)
 are estimated using the full covariance matrix.  The cell esds are taken
 into account individually in the estimation of esds in distances, angles
 and torsion angles; correlations between esds in cell parameters are only
 used when they are defined by crystal symmetry.  An approximate (isotropic)
 treatment of cell esds is used for estimating esds involving l.s. planes.
;

loop_
_geom_bond_atom_site_label_1
_geom_bond_atom_site_label_2
_geom_bond_distance
_geom_bond_site_symmetry_2
_geom_bond_publ_flag
Fe1 O2 2.0088(13) . ?
Fe1 O2 2.0089(13) 2 ?
Fe1 O2 2.0089(13) 3 ?
Fe1 O1 2.0109(13) 2 ?
Fe1 O1 2.0109(13) 3 ?
Fe1 O1 2.0110(14) . ?
Mg1 O6 2.0613(19) . ?
Mg1 O6 2.0613(19) 3_565 ?
Mg1 O6 2.0613(19) 2_665 ?
Mg1 O5 2.0770(17) 2_665 ?
Mg1 O5 2.0771(17) . ?
Mg1 O5 2.0771(17) 3_565 ?
Na1 O4 2.3796(19) 3_665 ?
Na1 O4 2.3796(19) . ?
Na1 O4 2.3796(19) 2_655 ?
Na1 O3 2.389(2) 3_665 ?
Na1 O3 2.389(2) 2_655 ?
Na1 O3 2.389(2) . ?
Na1 C1 3.0933(18) 2_655 ?
Na1 C1 3.0933(18) . ?
Na1 C1 3.0933(18) 3_665 ?
Na1 C2 3.1047(18) 2_655 ?
Na1 C2 3.1047(18) 3_665 ?
Na1 C2 3.1047(18) . ?
O1 C1 1.278(2) . ?
C1 O4 1.220(2) . ?
C1 C2 1.552(2) . ?
O2 C2 1.280(2) . ?
C2 O3 1.216(2) . ?
O5 H5B 0.8200 . ?
O5 H5A 0.8196 . ?
O6 H6B 0.7675 . ?
O6 H6A 0.8502 . ?
O7 H7A 0.801(3) . ?
O7 H7B 0.801(3) . ?

loop_
_geom_angle_atom_site_label_1
_geom_angle_atom_site_label_2
_geom_angle_atom_site_label_3
_geom_angle
_geom_angle_site_symmetry_1
_geom_angle_site_symmetry_3
_geom_angle_publ_flag
O2 Fe1 O2 95.24(6) . 2 ?
O2 Fe1 O2 95.24(6) . 3 ?
O2 Fe1 O2 95.24(6) 2 3 ?
O2 Fe1 O1 170.50(6) . 2 ?
O2 Fe1 O1 80.45(5) 2 2 ?
O2 Fe1 O1 93.60(6) 3 2 ?
O2 Fe1 O1 93.59(6) . 3 ?
O2 Fe1 O1 170.50(6) 2 3 ?
O2 Fe1 O1 80.45(5) 3 3 ?
O1 Fe1 O1 91.31(6) 2 3 ?
O2 Fe1 O1 80.45(5) . . ?
O2 Fe1 O1 93.60(6) 2 . ?
O2 Fe1 O1 170.50(5) 3 . ?
O1 Fe1 O1 91.31(6) 2 . ?
O1 Fe1 O1 91.31(6) 3 . ?
O6 Mg1 O6 90.98(9) . 3_565 ?
O6 Mg1 O6 90.98(9) . 2_665 ?
O6 Mg1 O6 90.98(9) 3_565 2_665 ?
O6 Mg1 O5 179.28(10) . 2_665 ?
O6 Mg1 O5 89.74(6) 3_565 2_665 ?
O6 Mg1 O5 88.94(6) 2_665 2_665 ?
O6 Mg1 O5 88.94(6) . . ?
O6 Mg1 O5 179.28(10) 3_565 . ?
O6 Mg1 O5 89.74(6) 2_665 . ?
O5 Mg1 O5 90.35(9) 2_665 . ?
O6 Mg1 O5 89.73(6) . 3_565 ?
O6 Mg1 O5 88.94(6) 3_565 3_565 ?
O6 Mg1 O5 179.28(10) 2_665 3_565 ?
O5 Mg1 O5 90.35(9) 2_665 3_565 ?
O5 Mg1 O5 90.35(9) . 3_565 ?
O4 Na1 O4 103.14(9) 3_665 . ?
O4 Na1 O4 103.14(9) 3_665 2_655 ?
O4 Na1 O4 103.14(9) . 2_655 ?
O4 Na1 O3 70.48(5) 3_665 3_665 ?
O4 Na1 O3 92.41(6) . 3_665 ?
O4 Na1 O3 164.27(8) 2_655 3_665 ?
O4 Na1 O3 92.41(6) 3_665 2_655 ?
O4 Na1 O3 164.27(8) . 2_655 ?
O4 Na1 O3 70.48(4) 2_655 2_655 ?
O3 Na1 O3 95.04(10) 3_665 2_655 ?
O4 Na1 O3 164.27(8) 3_665 . ?
O4 Na1 O3 70.48(5) . . ?
O4 Na1 O3 92.41(6) 2_655 . ?
O3 Na1 O3 95.04(10) 3_665 . ?
O3 Na1 O3 95.04(10) 2_655 . ?
O4 Na1 C1 98.59(7) 3_665 2_655 ?
O4 Na1 C1 123.98(9) . 2_655 ?
O4 Na1 C1 21.00(4) 2_655 2_655 ?
O3 Na1 C1 143.61(9) 3_665 2_655 ?
O3 Na1 C1 49.73(4) 2_655 2_655 ?
O3 Na1 C1 96.79(6) . 2_655 ?
O4 Na1 C1 123.98(9) 3_665 . ?
O4 Na1 C1 21.00(4) . . ?
O4 Na1 C1 98.59(7) 2_655 . ?
O3 Na1 C1 96.80(6) 3_665 . ?
O3 Na1 C1 143.61(9) 2_655 . ?
O3 Na1 C1 49.74(4) . . ?
C1 Na1 C1 116.96(4) 2_655 . ?
O4 Na1 C1 21.01(4) 3_665 3_665 ?
O4 Na1 C1 98.59(7) . 3_665 ?
O4 Na1 C1 123.98(9) 2_655 3_665 ?
O3 Na1 C1 49.73(4) 3_665 3_665 ?
O3 Na1 C1 96.80(6) 2_655 3_665 ?
O3 Na1 C1 143.61(9) . 3_665 ?
C1 Na1 C1 116.97(4) 2_655 3_665 ?
C1 Na1 C1 116.96(4) . 3_665 ?
O4 Na1 C2 94.48(5) 3_665 2_655 ?
O4 Na1 C2 151.07(6) . 2_655 ?
O4 Na1 C2 49.87(4) 2_655 2_655 ?
O3 Na1 C2 115.24(9) 3_665 2_655 ?
O3 Na1 C2 20.78(4) 2_655 2_655 ?
O3 Na1 C2 97.40(8) . 2_655 ?
C1 Na1 C2 28.99(4) 2_655 2_655 ?
C1 Na1 C2 137.07(4) . 2_655 ?
C1 Na1 C2 105.67(4) 3_665 2_655 ?
O4 Na1 C2 49.87(4) 3_665 3_665 ?
O4 Na1 C2 94.48(5) . 3_665 ?
O4 Na1 C2 151.07(6) 2_655 3_665 ?
O3 Na1 C2 20.78(4) 3_665 3_665 ?
O3 Na1 C2 97.40(8) 2_655 3_665 ?
O3 Na1 C2 115.24(9) . 3_665 ?
C1 Na1 C2 137.07(4) 2_655 3_665 ?
C1 Na1 C2 105.67(4) . 3_665 ?
C1 Na1 C2 28.99(4) 3_665 3_665 ?
C2 Na1 C2 114.37(5) 2_655 3_665 ?
O4 Na1 C2 151.07(6) 3_665 . ?
O4 Na1 C2 49.87(4) . . ?
O4 Na1 C2 94.48(5) 2_655 . ?
O3 Na1 C2 97.40(8) 3_665 . ?
O3 Na1 C2 115.24(9) 2_655 . ?
O3 Na1 C2 20.79(4) . . ?
C1 Na1 C2 105.67(4) 2_655 . ?
C1 Na1 C2 28.99(4) . . ?
C1 Na1 C2 137.07(4) 3_665 . ?
C2 Na1 C2 114.37(5) 2_655 . ?
C2 Na1 C2 114.37(5) 3_665 . ?
C1 O1 Fe1 115.57(10) . . ?
O4 C1 O1 126.32(16) . . ?
O4 C1 C2 119.84(16) . . ?
O1 C1 C2 113.85(14) . . ?
O4 C1 Na1 44.37(10) . . ?
O1 C1 Na1 168.53(13) . . ?
C2 C1 Na1 75.91(10) . . ?
C2 O2 Fe1 115.35(11) . . ?
O3 C2 O2 126.48(16) . . ?
O3 C2 C1 119.17(16) . . ?
O2 C2 C1 114.34(14) . . ?
O3 C2 Na1 44.22(11) . . ?
O2 C2 Na1 169.50(12) . . ?
C1 C2 Na1 75.10(10) . . ?
C2 O3 Na1 114.99(13) . . ?
C1 O4 Na1 114.63(13) . . ?
Mg1 O5 H5B 109.4 . . ?
Mg1 O5 H5A 134.2 . . ?
H5B O5 H5A 115.5 . . ?
Mg1 O6 H6B 126.8 . . ?
Mg1 O6 H6A 118.1 . . ?
H6B O6 H6A 103.3 . . ?
H7A O7 H7B 121.7(7) . . ?

_refine_diff_density_max         0.256
_refine_diff_density_min         -0.586
_refine_diff_density_rms         0.058

_shelx_res_file                  
;
TITL mo_IH5_0m_a.res in R3c
    mo_IH5_0m_a.res
    created by SHELXL-2018/3 at 14:20:36 on 15-Aug-2018
CELL  0.71073   9.8670   9.8670  36.7346   90.000   90.000  120.000
ZERR     6.00   0.0009   0.0009   0.0034    0.000    0.000    0.000
LATT  -3
SYMM  - Y,   X - Y,   Z
SYMM  - X + Y, - X,   Z
SYMM  - Y, - X, 1/2 + Z
SYMM  - X + Y,   Y, 1/2 + Z
SYMM    X,   X - Y, 1/2 + Z
SFAC  C    H    O    NA   MG   FE
UNIT 36 108 126 5.99994 5.99994 5.99994
MERG   2
FMAP   2
PLAN   20
BOND   $H
twin 0 1 0 1 0 0 0 0 -1
LIST   4
dfix 0.82 0.002 H5A O5
dang 1.4 H6A H6B
dfix 0.8 0.002 O7 H7A O7 H7B
dang 1.4 0.002 H7A H7B
acta 50
omit  -2   2   8
omit   0   1   2
omit    -6   6  -6
L.S. 10
TEMP     -173
WGHT    0.038400    0.261100
BASF   0.32107
FVAR       0.36588
FE1   6    0.000000    0.000000    0.418089    10.33333    0.01810    0.01810 =
         0.03301    0.00000    0.00000    0.00905
MG1   5    0.333333    0.666667    0.416209    10.33333    0.02380    0.02380 =
         0.02364    0.00000    0.00000    0.01190
NA1   4    0.666667    0.333333    0.414858    10.33333    0.02223    0.02223 =
         0.05770    0.00000    0.00000    0.01111
O1    3    0.177581    0.157139    0.387212    11.00000    0.02400    0.03011 =
         0.03703    0.01137   -0.00095    0.01147
C1    1    0.314693    0.205487    0.400022    11.00000    0.02442    0.02012 =
         0.03316    0.00516    0.00175    0.01288
O2    3    0.181382    0.016639    0.446630    11.00000    0.02324    0.02840 =
         0.03675    0.01100    0.00220    0.01259
C2    1    0.316901    0.119934    0.435265    11.00000    0.02344    0.02142 =
         0.03164    0.00408   -0.00060    0.01218
O3    3    0.441885    0.152964    0.448946    11.00000    0.02462    0.04284 =
         0.04834    0.01333   -0.00494    0.01433
O4    3    0.437221    0.308627    0.387238    11.00000    0.02403    0.03070 =
         0.05109    0.01600    0.00650    0.01096
O5    3    0.527898    0.800424    0.448653    11.00000    0.02805    0.04273 =
         0.03734   -0.01444   -0.00759    0.02089
AFIX   3
H5B   2    0.504057    0.840860    0.465077    11.00000   -1.50000
H5A   2    0.614728    0.809155    0.450398    11.00000   -1.50000
AFIX   0
O6    3    0.468547    0.608255    0.384371    11.00000    0.04412    0.02903 =
         0.03925    0.00782    0.01658    0.02096
AFIX   3
H6B   2    0.463559    0.528203    0.383304    11.00000   -1.50000
H6A   2    0.485494    0.639937    0.362434    11.00000   -1.50000
AFIX   0
O7    3    0.477004    0.478242    0.499303    11.00000    0.03468    0.03165 =
         0.02622    0.00001    0.00084    0.01746

H7A   2    0.543082    0.492135    0.484720    11.00000    0.04235
REM AFIX 3
H7B   2    0.488506    0.544911    0.513477    11.00000    0.03703
REM AFIX 0
HKLF    4


REM  mo_IH5_0m_a.res in R3c
REM wR2 = 0.0549, GooF = S = 1.105, Restrained GooF = 1.106 for all data
REM R1 = 0.0225 for 1629 Fo > 4sig(Fo) and 0.0229 for all 1657 data
REM 100 parameters refined using 6 restraints

END

WGHT      0.0384      0.2611

REM Highest difference peak  0.256,  deepest hole -0.586,  1-sigma level  0.058
Q1    1   0.5628  0.8931  0.4647  11.00000  0.05    0.26
Q2    1   0.3210  0.1632  0.4177  11.00000  0.05    0.25
Q3    1   0.5507  0.6802  0.3688  11.00000  0.05    0.25
Q4    1   0.4010  0.6411  0.3952  11.00000  0.05    0.17
Q5    1   0.6108  0.3688  0.4413  11.00000  0.05    0.16
Q6    1   0.2035 -0.0184  0.4256  11.00000  0.05    0.15
Q7    1   0.1256  0.0139  0.4349  11.00000  0.05    0.15
Q8    1   0.5353  0.4371  0.5188  11.00000  0.05    0.14
Q9    1   0.4471  0.3372  0.4057  11.00000  0.05    0.14
Q10   1   0.0792  0.1415  0.3784  11.00000  0.05    0.14
Q11   1   0.0943  0.1064  0.3981  11.00000  0.05    0.14
Q12   1   0.4408  0.7226  0.4332  11.00000  0.05    0.13
Q13   1   0.7206  0.4293  0.3950  11.00000  0.05    0.13
Q14   1   0.2635  0.6090  0.4427  11.00000  0.05    0.13
Q15   1   0.4295  0.2164  0.3669  11.00000  0.05    0.13
Q16   1   0.1236  0.0546  0.4528  11.00000  0.05    0.12
Q17   1   0.2234  0.2098  0.3649  11.00000  0.05    0.12
Q18   1   0.3900  0.8749  0.4756  11.00000  0.05    0.11
Q19   1   0.5247  0.3889  0.4171  11.00000  0.05    0.11
Q20   1   0.0000  0.0000  0.3868  10.33333  0.05    0.11
;
_shelx_res_checksum              79904
####################################################################### 
# 
# This file contains crystal structure data downloaded from the 
# Cambridge Structural Database (CSD) hosted by the Cambridge 
# Crystallographic Data Centre (CCDC).
# 
# Full information about CCDC data access policies and citation 
# guidelines are available at http://www.ccdc.cam.ac.uk/access/V1 
# 
# Audit and citation data items may have been added by the CCDC. 
# Please retain this information to preserve the provenance of 
# this file and to allow appropriate attribution of the data. 
# 
#######################################################################

data_StepII_297K
_database_code_depnum_ccdc_archive 'CCDC 1868683'
loop_
_audit_author_name
_audit_author_address
'Igor Huskic'
;McGill University
Canada
;
_audit_update_record             
;
2018-09-19 deposited with the CCDC.	2019-04-01 downloaded from the CCDC.
;
# start Validation Reply Form
_vrf_PLAT111_StepII_297K         
;
PROBLEM: ADDSYM Detects New (Pseudo) Centre of Symmetry .        100 %Fit
RESPONSE: Refinement in the centrosymmetric P-3c resulted in a higher Rwp value than refinement in P3c. Pseudosymmetry is present because most of the structure conforms to the higher symmetry, however one of the Mg(H2O)6 cations does not. Structural analogues present in CSD have been solved in P3c using Cu radiation, but this was not applicable because of iron(iii) present in structure.
;
_vrf_PLAT113_StepII_297K         
;
PROBLEM: ADDSYM Suggests Possible Pseudo/New  Space Group      P-3c1 Check
RESPONSE: Refinement in the centrosymmetric P-3c resulted in a higher Rwp value than refinement in P3c. Pseudosymmetry is present because most of the structure conforms to the higher symmetry, however one of the Mg(H2O)6 cations does not. Structural analogues present in CSD have been solved in P3c using Cu radiation, but this was not applicable because of iron(iii) present in structure.
;
# Added during the CSD deposition process: Wednesday 19 September 2018 05:00 PM
# end Validation Reply Form


_audit_creation_method           SHELXL-2018/3
_shelx_SHELXL_version_number     2018/3
_chemical_name_systematic        
'sodium magnesium iron(III) oxalate nonahydrate'
_chemical_name_common            'Stepanovite, hexagonal polzmorph'
_chemical_formula_moiety         'Na Fe C6 O12 2-,Mg H12 O6 2+, H6 O3'
_chemical_formula_sum            'C6 H18 Fe Mg Na O21'
_chemical_compound_source        synthetic
_chemical_properties_physical    
'photo-sensitive, moisture-sensitive,Heat-sensitive,Light-sensitive,Photo-sensitive'
_exptl_crystal_recrystallization_method Water
_chemical_melting_point          ?

_exptl_crystal_description       'hexagonal prism'
_exptl_crystal_colour            green
_diffrn_ambient_temperature      297
_diffrn_ambient_pressure         101325
_chemical_formula_weight         529.35

loop_
_atom_type_symbol
_atom_type_description
_atom_type_scat_dispersion_real
_atom_type_scat_dispersion_imag
_atom_type_scat_source
C C 0.0033 0.0016 'International Tables Vol C Tables 4.2.6.8 and 6.1.1.4'
H H 0.0000 0.0000 'International Tables Vol C Tables 4.2.6.8 and 6.1.1.4'
O O 0.0106 0.0060 'International Tables Vol C Tables 4.2.6.8 and 6.1.1.4'
Na Na 0.0362 0.0249 'International Tables Vol C Tables 4.2.6.8 and 6.1.1.4'
Mg Mg 0.0486 0.0363 'International Tables Vol C Tables 4.2.6.8 and 6.1.1.4'
Fe Fe 0.3463 0.8444 'International Tables Vol C Tables 4.2.6.8 and 6.1.1.4'

_space_group_crystal_system      trigonal
_space_group_IT_number           158
_space_group_name_H-M_alt        'P 3 c 1'
_space_group_name_Hall           'P 3 -2"c'
_chemical_absolute_configuration .

loop_
_space_group_symop_operation_xyz
'x, y, z'
'-y, x-y, z'
'-x+y, -x, z'
'-y, -x, z+1/2'
'-x+y, y, z+1/2'
'x, x-y, z+1/2'

_shelx_space_group_comment       
;
The symmetry employed for this shelxl refinement is uniquely defined
by the following loop, which should always be used as a source of
symmetry information in preference to the above space-group names.
They are only intended as comments.
;

_cell_length_a                   16.9954(12)
_cell_length_b                   16.9954(12)
_cell_length_c                   12.3838(10)
_cell_angle_alpha                90
_cell_angle_beta                 90
_cell_angle_gamma                120
_cell_volume                     3097.8(5)
_cell_formula_units_Z            6
_cell_measurement_temperature    293(2)
_cell_measurement_reflns_used    82752
_cell_measurement_theta_min      4.788
_cell_measurement_theta_max      57.425
_exptl_crystal_density_meas      ?
_exptl_crystal_density_method    ?
_exptl_crystal_density_diffrn    1.703
_exptl_crystal_F_000             1626
_exptl_transmission_factor_min   ?
_exptl_transmission_factor_max   ?
_exptl_crystal_size_max          0.3
_exptl_crystal_size_mid          0.2
_exptl_crystal_size_min          0.2
_exptl_absorpt_coefficient_mu    0.878
_shelx_estimated_absorpt_T_min   ?
_shelx_estimated_absorpt_T_max   ?
_exptl_absorpt_correction_type   multi-scan
_exptl_absorpt_correction_T_min  0.6882
_exptl_absorpt_correction_T_max  0.7458
_exptl_absorpt_process_details   'SADABS-2012/1, G. Sheldrick'
_exptl_absorpt_special_details   ?
_diffrn_radiation_probe          x-ray
_diffrn_radiation_type           MoK\a
_diffrn_radiation_wavelength     0.71073
_diffrn_source                   'sealed X-ray tube'
_diffrn_source_type              'Bruker D8'
_diffrn_measurement_device_type  'Bruker PHOTON 100 CMOS'
_diffrn_measurement_method       'omega scans'
_diffrn_detector_area_resol_mean ?
_diffrn_reflns_number            78149
_diffrn_reflns_av_unetI/netI     0.0225
_diffrn_reflns_av_R_equivalents  0.0569
_diffrn_reflns_limit_h_min       -22
_diffrn_reflns_limit_h_max       22
_diffrn_reflns_limit_k_min       -22
_diffrn_reflns_limit_k_max       22
_diffrn_reflns_limit_l_min       -16
_diffrn_reflns_limit_l_max       16
_diffrn_reflns_theta_min         2.397
_diffrn_reflns_theta_max         28.780
_diffrn_reflns_theta_full        25.242
_diffrn_measured_fraction_theta_max 0.997
_diffrn_measured_fraction_theta_full 0.999
_diffrn_reflns_Laue_measured_fraction_max 0.997
_diffrn_reflns_Laue_measured_fraction_full 0.999
_diffrn_reflns_point_group_measured_fraction_max 0.996
_diffrn_reflns_point_group_measured_fraction_full 0.999
_reflns_number_total             5364
_reflns_number_gt                4591
_reflns_threshold_expression     'I > 2\s(I)'
_reflns_Friedel_coverage         0.994
_reflns_Friedel_fraction_max     0.995
_reflns_Friedel_fraction_full    0.998

_reflns_special_details          
;
 Reflections were merged by SHELXL according to the crystal
 class for the calculation of statistics and refinement.
 
 _reflns_Friedel_fraction is defined as the number of unique
 Friedel pairs measured divided by the number that would be
 possible theoretically, ignoring centric projections and
 systematic absences. Completness statistics refer to single and
 composite reflections containing twin component 1 only.
;

_computing_data_collection       'APEX 2, Bruker-AXS'
_computing_cell_refinement       'SAINT V8.35A, Bruker-AXS'
_computing_data_reduction        'SAINT V8.35A, Bruker-AXS'
_computing_structure_solution    'SHELXT 2014/4 (Sheldrick, 2014)'
_computing_structure_refinement  'SHELXL-2018/3 (Sheldrick, 2018)'
_computing_molecular_graphics    ?
_computing_publication_material  ?
_refine_special_details          'Refined as a 2-component inversion twin.,Twin'
_refine_ls_structure_factor_coef Fsqd
_refine_ls_matrix_type           full
_refine_ls_weighting_scheme      calc
_refine_ls_weighting_details     
'w=1/[\s^2^(Fo^2^)+(0.0378P)^2^+1.4381P] where P=(Fo^2^+2Fc^2^)/3'
_atom_sites_solution_primary     ?
_atom_sites_solution_secondary   ?
_atom_sites_solution_hydrogens   difmap
_refine_ls_hydrogen_treatment    refxyz
_refine_ls_extinction_method     none
_refine_ls_extinction_coef       .
_refine_ls_abs_structure_details 
;
 Refined as an inversion twin.
;
_refine_ls_abs_structure_Flack   0.41(2)
_refine_ls_number_reflns         5364
_refine_ls_number_parameters     339
_refine_ls_number_restraints     12
_refine_ls_R_factor_all          0.0393
_refine_ls_R_factor_gt           0.0295
_refine_ls_wR_factor_ref         0.0787
_refine_ls_wR_factor_gt          0.0744
_refine_ls_goodness_of_fit_ref   1.033
_refine_ls_restrained_S_all      1.033
_refine_ls_shift/su_max          0.000
_refine_ls_shift/su_mean         0.000

loop_
_atom_site_label
_atom_site_type_symbol
_atom_site_fract_x
_atom_site_fract_y
_atom_site_fract_z
_atom_site_U_iso_or_equiv
_atom_site_adp_type
_atom_site_occupancy
_atom_site_site_symmetry_order
_atom_site_calc_flag
_atom_site_refinement_flags_posn
_atom_site_refinement_flags_adp
_atom_site_refinement_flags_occupancy
_atom_site_disorder_assembly
_atom_site_disorder_group
Fe1 Fe 0.67205(6) 0.67644(3) 0.49287(9) 0.00930(10) Uani 1 1 d . . . . .
Mg1 Mg 0.333333 0.666667 0.4897(3) 0.0106(6) Uani 1 3 d S T P . .
Na1 Na 0.34305(8) 0.3385(2) 0.4933(4) 0.0102(2) Uani 1 1 d . . . . .
O1 O 0.7366(2) 0.6296(2) 0.3997(3) 0.0128(7) Uani 1 1 d . . . . .
C1 C 0.8102(3) 0.6370(3) 0.4419(3) 0.0103(8) Uani 1 1 d . . . . .
Mg2 Mg 0.666667 0.333333 0.5042(2) 0.0093(5) Uani 1 3 d S T P . .
O2 O 0.7871(2) 0.7229(2) 0.5786(3) 0.0121(7) Uani 1 1 d . . . . .
C2 C 0.8403(3) 0.6936(3) 0.5476(3) 0.0105(8) Uani 1 1 d . . . . .
O3 O 0.8534(2) 0.6034(2) 0.4064(3) 0.0116(7) Uani 1 1 d . . . . .
Mg3 Mg 0.000000 0.000000 0.4957(3) 0.0089(3) Uani 1 3 d S T P . .
C3 C 0.5295(3) 0.5026(3) 0.5470(4) 0.0108(9) Uani 1 1 d . . . . .
O4 O 0.9103(2) 0.7072(2) 0.5912(3) 0.0160(7) Uani 1 1 d . . . . .
C4 C 0.4999(3) 0.5299(3) 0.4418(4) 0.0101(9) Uani 1 1 d . . . . .
O5 O 0.6098(2) 0.5606(2) 0.5797(3) 0.0134(8) Uani 1 1 d . . . . .
C5 C 0.6385(3) 0.8179(4) 0.5468(4) 0.0116(8) Uani 1 1 d . . . . .
O6 O 0.5555(3) 0.6102(2) 0.4082(3) 0.0128(8) Uani 1 1 d . . . . .
C6 C 0.6988(3) 0.8500(3) 0.4445(3) 0.0093(8) Uani 1 1 d . . . . .
O7 O 0.4774(2) 0.4295(2) 0.5896(3) 0.0155(7) Uani 1 1 d . . . . .
O8 O 0.4283(2) 0.4748(2) 0.3982(3) 0.0167(8) Uani 1 1 d . . . . .
O9 O 0.6266(2) 0.7429(2) 0.5849(3) 0.0124(7) Uani 1 1 d . . . . .
O10 O 0.7162(2) 0.7902(2) 0.4050(3) 0.0137(7) Uani 1 1 d . . . . .
O11 O 0.7257(2) 0.9260(2) 0.4077(3) 0.0141(7) Uani 1 1 d . . . . .
O12 O 0.6070(2) 0.8640(2) 0.5830(3) 0.0151(8) Uani 1 1 d . . . . .
O13 O 0.2529(2) 0.5554(2) 0.3928(3) 0.0139(7) Uani 1 1 d D . . . .
H13B H 0.268(3) 0.529(3) 0.344(3) 0.015 Uiso 1 1 d . U . . .
H13A H 0.2004(18) 0.539(3) 0.381(4) 0.015(12) Uiso 1 1 d D . . . .
O14 O 0.3635(2) 0.5847(2) 0.5831(3) 0.0140(7) Uani 1 1 d D . . . .
H14B H 0.382(4) 0.605(4) 0.642(3) 0.07(2) Uiso 1 1 d D . . . .
H14A H 0.336(3) 0.5286(17) 0.587(4) 0.013(12) Uiso 1 1 d D . . . .
O15 O 0.7778(2) 0.4129(2) 0.4086(2) 0.0155(6) Uani 1 1 d D . . . .
H15B H 0.794(3) 0.4656(19) 0.401(4) 0.024(14) Uiso 1 1 d D . . . .
H15A H 0.800(3) 0.397(3) 0.358(3) 0.015 Uiso 1 1 d . U . . .
O16 O 0.5552(2) 0.2503(2) 0.5994(2) 0.0154(6) Uani 1 1 d D . . . .
H16B H 0.518(2) 0.1938(18) 0.598(4) 0.019(12) Uiso 1 1 d D . . . .
H16A H 0.555(5) 0.277(4) 0.655(3) 0.07(2) Uiso 1 1 d D . . . .
O17 O 0.11135(19) 0.0811(2) 0.3998(2) 0.0148(5) Uani 1 1 d D . . . .
H17B H 0.134(3) 0.063(3) 0.350(3) 0.015 Uiso 1 1 d . U . . .
H17A H 0.126(3) 0.1330(18) 0.394(4) 0.021(12) Uiso 1 1 d D . . . .
O18 O -0.11146(19) -0.08199(19) 0.5896(2) 0.0138(5) Uani 1 1 d . . . . .
H18B H -0.108(4) -0.048(4) 0.644(5) 0.06(2) Uiso 1 1 d . . . . .
H18A H -0.145(3) -0.139(3) 0.593(3) 0.015(11) Uiso 1 1 d . . . . .
O19 O 0.16024(18) 0.15759(17) 0.7422(3) 0.0126(5) Uani 1 1 d D . . . .
H19B H 0.196(2) 0.172(3) 0.697(3) 0.015 Uiso 1 1 d . U . . .
H19A H 0.172(3) 0.200(3) 0.779(4) 0.035(14) Uiso 1 1 d D . . . .
O20 O 0.6615(2) 0.49076(19) 0.2484(3) 0.0134(6) Uani 1 1 d . . . . .
H20B H 0.690(4) 0.538(4) 0.279(5) 0.042(14) Uiso 1 1 d . . . . .
H20A H 0.638(3) 0.503(3) 0.198(4) 0.018(11) Uiso 1 1 d . . . . .
O21 O 0.3367(3) 0.5078(2) 0.2409(3) 0.0126(5) Uani 1 1 d D . . . .
H21B H 0.314(3) 0.468(3) 0.200(4) 0.015 Uiso 1 1 d . U . . .
H21A H 0.374(3) 0.499(3) 0.269(4) 0.025(13) Uiso 1 1 d D . . . .

loop_
_atom_site_aniso_label
_atom_site_aniso_U_11
_atom_site_aniso_U_22
_atom_site_aniso_U_33
_atom_site_aniso_U_23
_atom_site_aniso_U_13
_atom_site_aniso_U_12
Fe1 0.0073(3) 0.0074(3) 0.01280(17) 0.0012(4) 0.0018(2) 0.0035(2)
Mg1 0.0111(8) 0.0111(8) 0.0097(14) 0.000 0.000 0.0055(4)
Na1 0.0063(7) 0.0062(7) 0.0169(5) 0.0008(5) 0.0007(8) 0.0022(5)
O1 0.0104(14) 0.0151(15) 0.0118(15) -0.0056(12) -0.0026(11) 0.0055(12)
C1 0.007(2) 0.0072(18) 0.0121(19) -0.0024(15) 0.0000(15) 0.0004(15)
Mg2 0.0102(6) 0.0102(6) 0.0075(15) 0.000 0.000 0.0051(3)
O2 0.0061(14) 0.0096(14) 0.0188(16) -0.0018(11) 0.0045(12) 0.0025(11)
C2 0.0116(19) 0.0081(17) 0.0103(18) -0.0011(14) 0.0013(16) 0.0039(15)
O3 0.0102(14) 0.0105(14) 0.0141(15) -0.0044(11) -0.0008(12) 0.0052(11)
Mg3 0.0090(5) 0.0090(5) 0.0088(7) 0.000 0.000 0.0045(2)
C3 0.011(2) 0.012(2) 0.0108(18) -0.0003(16) -0.0009(16) 0.0067(18)
O4 0.0146(15) 0.0182(15) 0.0169(14) -0.0058(12) -0.0035(12) 0.0095(12)
C4 0.008(2) 0.013(2) 0.0118(18) 0.0000(16) -0.0009(16) 0.0080(18)
O5 0.0127(15) 0.0106(17) 0.0176(17) -0.0005(14) -0.0047(13) 0.0064(13)
C5 0.0087(18) 0.016(2) 0.0115(18) -0.0014(18) -0.0018(14) 0.0069(18)
O6 0.0157(18) 0.0107(15) 0.0114(16) 0.0010(13) -0.0042(14) 0.0061(14)
C6 0.0058(17) 0.0113(19) 0.0122(18) 0.0006(16) 0.0008(13) 0.0052(16)
O7 0.0181(16) 0.0123(16) 0.0155(16) 0.0036(13) 0.0000(13) 0.0071(14)
O8 0.0155(17) 0.0126(16) 0.0179(17) 0.0027(14) -0.0066(15) 0.0041(14)
O9 0.0111(15) 0.0123(15) 0.0166(16) 0.0043(13) 0.0034(12) 0.0079(12)
O10 0.0152(15) 0.0161(17) 0.0120(16) 0.0054(13) 0.0089(12) 0.0095(14)
O11 0.0138(15) 0.0110(14) 0.0170(16) 0.0032(11) 0.0043(11) 0.0059(13)
O12 0.0110(16) 0.0135(17) 0.0214(18) -0.0018(14) 0.0042(13) 0.0068(13)
O13 0.0113(15) 0.0124(15) 0.0139(15) -0.0035(12) -0.0004(12) 0.0029(13)
O14 0.0122(15) 0.0067(14) 0.0163(16) -0.0008(12) -0.0074(13) -0.0005(12)
O15 0.0153(15) 0.0125(14) 0.0147(15) 0.0013(11) 0.0045(12) 0.0040(12)
O16 0.0200(15) 0.0094(14) 0.0175(15) 0.0006(11) 0.0067(12) 0.0079(12)
O17 0.0164(14) 0.0119(14) 0.0125(12) 0.0010(10) 0.0047(10) 0.0043(12)
O18 0.0183(14) 0.0076(13) 0.0150(12) -0.0003(10) 0.0062(10) 0.0061(11)
O19 0.0165(13) 0.0116(12) 0.0090(10) -0.0035(11) 0.0012(10) 0.0064(10)
O20 0.0150(14) 0.0111(14) 0.0117(15) -0.0030(11) -0.0053(11) 0.0047(12)
O21 0.0172(14) 0.0161(16) 0.0089(13) -0.0005(13) -0.0025(11) 0.0117(14)

_geom_special_details            
;
 All esds (except the esd in the dihedral angle between two l.s. planes)
 are estimated using the full covariance matrix.  The cell esds are taken
 into account individually in the estimation of esds in distances, angles
 and torsion angles; correlations between esds in cell parameters are only
 used when they are defined by crystal symmetry.  An approximate (isotropic)
 treatment of cell esds is used for estimating esds involving l.s. planes.
;

loop_
_geom_bond_atom_site_label_1
_geom_bond_atom_site_label_2
_geom_bond_distance
_geom_bond_site_symmetry_2
_geom_bond_publ_flag
Fe1 O2 2.008(4) . ?
Fe1 O10 2.009(4) . ?
Fe1 O1 2.010(4) . ?
Fe1 O9 2.011(4) . ?
Fe1 O6 2.015(4) . ?
Fe1 O5 2.017(4) . ?
Mg1 O14 2.063(4) 3_565 ?
Mg1 O14 2.063(4) 2_665 ?
Mg1 O14 2.063(4) . ?
Mg1 O13 2.073(4) 3_565 ?
Mg1 O13 2.073(4) . ?
Mg1 O13 2.073(4) 2_665 ?
Na1 O8 2.345(5) . ?
Na1 O7 2.345(4) . ?
Na1 O4 2.350(5) 2_655 ?
Na1 O11 2.357(4) 3_565 ?
Na1 O12 2.363(5) 3_565 ?
Na1 O3 2.370(5) 2_655 ?
Na1 C6 3.054(5) 3_565 ?
Na1 C1 3.059(6) 2_655 ?
Na1 C5 3.070(6) 3_565 ?
Na1 C2 3.070(6) 2_655 ?
Na1 C4 3.070(5) . ?
Na1 C3 3.070(5) . ?
O1 C1 1.304(6) . ?
C1 O3 1.215(6) . ?
C1 C2 1.552(6) . ?
Mg2 O15 2.060(4) . ?
Mg2 O15 2.060(4) 3_665 ?
Mg2 O15 2.060(4) 2_655 ?
Mg2 O16 2.072(4) 3_665 ?
Mg2 O16 2.072(4) . ?
Mg2 O16 2.072(4) 2_655 ?
O2 C2 1.289(6) . ?
C2 O4 1.218(6) . ?
Mg3 O18 2.060(4) 3 ?
Mg3 O18 2.060(4) . ?
Mg3 O18 2.060(4) 2 ?
Mg3 O17 2.069(4) 3 ?
Mg3 O17 2.069(4) 2 ?
Mg3 O17 2.069(4) . ?
C3 O7 1.227(6) . ?
C3 O5 1.286(5) . ?
C3 C4 1.549(4) . ?
C4 O8 1.229(6) . ?
C4 O6 1.280(6) . ?
C5 O12 1.234(6) . ?
C5 O9 1.276(6) . ?
C5 C6 1.546(5) . ?
C6 O11 1.222(6) . ?
C6 O10 1.289(6) . ?
O13 H13B 0.86(4) . ?
O13 H13A 0.80(2) . ?
O14 H14B 0.80(3) . ?
O14 H14A 0.83(2) . ?
O15 H15B 0.80(3) . ?
O15 H15A 0.84(4) . ?
O16 H16B 0.85(3) . ?
O16 H16A 0.83(3) . ?
O17 H17B 0.87(4) . ?
O17 H17A 0.79(2) . ?
O18 H18B 0.87(5) . ?
O18 H18A 0.84(4) . ?
O19 H19B 0.77(4) . ?
O19 H19A 0.79(3) . ?
O20 H20B 0.80(6) . ?
O20 H20A 0.82(4) . ?
O21 H21B 0.78(5) . ?
O21 H21A 0.79(3) . ?

loop_
_geom_angle_atom_site_label_1
_geom_angle_atom_site_label_2
_geom_angle_atom_site_label_3
_geom_angle
_geom_angle_site_symmetry_1
_geom_angle_site_symmetry_3
_geom_angle_publ_flag
O2 Fe1 O10 94.95(11) . . ?
O2 Fe1 O1 80.92(15) . . ?
O10 Fe1 O1 93.15(14) . . ?
O2 Fe1 O9 92.98(14) . . ?
O10 Fe1 O9 80.21(10) . . ?
O1 Fe1 O9 170.62(10) . . ?
O2 Fe1 O6 170.72(10) . . ?
O10 Fe1 O6 92.63(14) . . ?
O1 Fe1 O6 93.35(15) . . ?
O9 Fe1 O6 93.57(16) . . ?
O2 Fe1 O5 91.94(14) . . ?
O10 Fe1 O5 171.72(15) . . ?
O1 Fe1 O5 92.46(12) . . ?
O9 Fe1 O5 94.87(15) . . ?
O6 Fe1 O5 80.96(9) . . ?
O14 Mg1 O14 91.59(19) 3_565 2_665 ?
O14 Mg1 O14 91.59(19) 3_565 . ?
O14 Mg1 O14 91.59(19) 2_665 . ?
O14 Mg1 O13 88.99(13) 3_565 3_565 ?
O14 Mg1 O13 89.54(14) 2_665 3_565 ?
O14 Mg1 O13 178.7(2) . 3_565 ?
O14 Mg1 O13 89.53(14) 3_565 . ?
O14 Mg1 O13 178.7(2) 2_665 . ?
O14 Mg1 O13 88.99(13) . . ?
O13 Mg1 O13 89.88(18) 3_565 . ?
O14 Mg1 O13 178.7(2) 3_565 2_665 ?
O14 Mg1 O13 88.99(13) 2_665 2_665 ?
O14 Mg1 O13 89.53(14) . 2_665 ?
O13 Mg1 O13 89.88(18) 3_565 2_665 ?
O13 Mg1 O13 89.88(18) . 2_665 ?
O8 Na1 O7 71.72(10) . . ?
O8 Na1 O4 165.64(13) . 2_655 ?
O7 Na1 O4 98.12(19) . 2_655 ?
O8 Na1 O11 102.45(19) . 3_565 ?
O7 Na1 O11 166.3(2) . 3_565 ?
O4 Na1 O11 89.60(12) 2_655 3_565 ?
O8 Na1 O12 92.64(19) . 3_565 ?
O7 Na1 O12 95.25(19) . 3_565 ?
O4 Na1 O12 98.51(18) 2_655 3_565 ?
O11 Na1 O12 72.37(10) 3_565 3_565 ?
O8 Na1 O3 98.97(18) . 2_655 ?
O7 Na1 O3 95.36(13) . 2_655 ?
O4 Na1 O3 71.34(16) 2_655 2_655 ?
O11 Na1 O3 97.78(17) 3_565 2_655 ?
O12 Na1 O3 166.25(12) 3_565 2_655 ?
O8 Na1 C6 99.99(17) . 3_565 ?
O7 Na1 C6 145.5(2) . 3_565 ?
O4 Na1 C6 94.08(13) 2_655 3_565 ?
O11 Na1 C6 21.56(12) 3_565 3_565 ?
O12 Na1 C6 50.85(13) 3_565 3_565 ?
O3 Na1 C6 119.18(16) 2_655 3_565 ?
O8 Na1 C1 120.37(18) . 2_655 ?
O7 Na1 C1 101.15(15) . 2_655 ?
O4 Na1 C1 50.34(14) 2_655 2_655 ?
O11 Na1 C1 92.45(16) 3_565 2_655 ?
O12 Na1 C1 146.30(16) 3_565 2_655 ?
O3 Na1 C1 21.41(12) 2_655 2_655 ?
C6 Na1 C1 111.42(13) 3_565 2_655 ?
O8 Na1 C5 97.70(17) . 3_565 ?
O7 Na1 C5 116.87(19) . 3_565 ?
O4 Na1 C5 95.98(15) 2_655 3_565 ?
O11 Na1 C5 50.72(12) 3_565 3_565 ?
O12 Na1 C5 21.66(12) 3_565 3_565 ?
O3 Na1 C5 147.03(15) 2_655 3_565 ?
C6 Na1 C5 29.25(9) 3_565 3_565 ?
C1 Na1 C5 133.26(10) 2_655 3_565 ?
O8 Na1 C2 148.88(18) . 2_655 ?
O7 Na1 C2 101.71(17) . 2_655 ?
O4 Na1 C2 21.08(12) 2_655 2_655 ?
O11 Na1 C2 89.55(13) 3_565 2_655 ?
O12 Na1 C2 118.44(17) 3_565 2_655 ?
O3 Na1 C2 50.54(14) 2_655 2_655 ?
C6 Na1 C2 101.20(9) 3_565 2_655 ?
C1 Na1 C2 29.33(11) 2_655 2_655 ?
C5 Na1 C2 111.84(12) 3_565 2_655 ?
O8 Na1 C4 21.29(12) . . ?
O7 Na1 C4 50.44(13) . . ?
O4 Na1 C4 147.39(17) 2_655 . ?
O11 Na1 C4 122.97(19) 3_565 . ?
O12 Na1 C4 93.52(16) 3_565 . ?
O3 Na1 C4 99.97(15) 2_655 . ?
C6 Na1 C4 116.72(16) 3_565 . ?
C1 Na1 C4 119.60(13) 2_655 . ?
C5 Na1 C4 105.77(15) 3_565 . ?
C2 Na1 C4 141.09(11) 2_655 . ?
O8 Na1 C3 50.49(13) . . ?
O7 Na1 C3 21.24(12) . . ?
O4 Na1 C3 118.85(18) 2_655 . ?
O11 Na1 C3 150.91(19) 3_565 . ?
O12 Na1 C3 95.84(17) 3_565 . ?
O3 Na1 C3 97.22(13) 2_655 . ?
C6 Na1 C3 137.80(16) 3_565 . ?
C1 Na1 C3 109.97(11) 2_655 . ?
C5 Na1 C3 115.28(16) 3_565 . ?
C2 Na1 C3 119.10(14) 2_655 . ?
C4 Na1 C3 29.22(7) . . ?
C1 O1 Fe1 114.8(3) . . ?
O3 C1 O1 125.9(4) . . ?
O3 C1 C2 120.4(4) . . ?
O1 C1 C2 113.7(3) . . ?
O3 C1 Na1 45.4(2) . 3_665 ?
O1 C1 Na1 168.3(3) . 3_665 ?
C2 C1 Na1 75.7(2) . 3_665 ?
O15 Mg2 O15 90.29(17) . 3_665 ?
O15 Mg2 O15 90.29(17) . 2_655 ?
O15 Mg2 O15 90.29(17) 3_665 2_655 ?
O15 Mg2 O16 90.47(13) . 3_665 ?
O15 Mg2 O16 178.50(14) 3_665 3_665 ?
O15 Mg2 O16 88.41(12) 2_655 3_665 ?
O15 Mg2 O16 178.50(14) . . ?
O15 Mg2 O16 88.41(12) 3_665 . ?
O15 Mg2 O16 90.47(13) 2_655 . ?
O16 Mg2 O16 90.85(17) 3_665 . ?
O15 Mg2 O16 88.41(12) . 2_655 ?
O15 Mg2 O16 90.47(13) 3_665 2_655 ?
O15 Mg2 O16 178.50(15) 2_655 2_655 ?
O16 Mg2 O16 90.85(17) 3_665 2_655 ?
O16 Mg2 O16 90.85(17) . 2_655 ?
C2 O2 Fe1 115.1(3) . . ?
O4 C2 O2 127.0(4) . . ?
O4 C2 C1 118.6(4) . . ?
O2 C2 C1 114.4(4) . . ?
O4 C2 Na1 43.9(2) . 3_665 ?
O2 C2 Na1 169.2(3) . 3_665 ?
C1 C2 Na1 74.9(2) . 3_665 ?
C1 O3 Na1 113.2(3) . 3_665 ?
O18 Mg3 O18 91.24(19) 3 . ?
O18 Mg3 O18 91.24(19) 3 2 ?
O18 Mg3 O18 91.24(19) . 2 ?
O18 Mg3 O17 179.3(2) 3 3 ?
O18 Mg3 O17 88.94(12) . 3 ?
O18 Mg3 O17 89.47(12) 2 3 ?
O18 Mg3 O17 88.94(11) 3 2 ?
O18 Mg3 O17 89.47(12) . 2 ?
O18 Mg3 O17 179.3(2) 2 2 ?
O17 Mg3 O17 90.35(19) 3 2 ?
O18 Mg3 O17 89.47(12) 3 . ?
O18 Mg3 O17 179.3(2) . . ?
O18 Mg3 O17 88.94(12) 2 . ?
O17 Mg3 O17 90.35(19) 3 . ?
O17 Mg3 O17 90.35(19) 2 . ?
O7 C3 O5 126.4(5) . . ?
O7 C3 C4 119.1(5) . . ?
O5 C3 C4 114.5(5) . . ?
O7 C3 Na1 43.8(2) . . ?
O5 C3 Na1 169.3(4) . . ?
C4 C3 Na1 75.4(3) . . ?
C2 O4 Na1 115.0(3) . 3_665 ?
O8 C4 O6 126.2(5) . . ?
O8 C4 C3 119.2(5) . . ?
O6 C4 C3 114.6(5) . . ?
O8 C4 Na1 43.9(2) . . ?
O6 C4 Na1 169.8(4) . . ?
C3 C4 Na1 75.4(3) . . ?
C3 O5 Fe1 114.7(3) . . ?
O12 C5 O9 126.7(4) . . ?
O12 C5 C6 119.6(5) . . ?
O9 C5 C6 113.8(5) . . ?
O12 C5 Na1 45.0(3) . 2_665 ?
O9 C5 Na1 170.5(3) . 2_665 ?
C6 C5 Na1 74.8(3) . 2_665 ?
C4 O6 Fe1 114.9(3) . . ?
O11 C6 O10 125.4(4) . . ?
O11 C6 C5 120.7(5) . . ?
O10 C6 C5 113.9(5) . . ?
O11 C6 Na1 45.1(2) . 2_665 ?
O10 C6 Na1 168.9(3) . 2_665 ?
C5 C6 Na1 75.9(3) . 2_665 ?
C3 O7 Na1 114.9(3) . . ?
C4 O8 Na1 114.8(3) . . ?
C5 O9 Fe1 115.9(3) . . ?
C6 O10 Fe1 115.5(3) . . ?
C6 O11 Na1 113.3(3) . 2_665 ?
C5 O12 Na1 113.4(3) . 2_665 ?
Mg1 O13 H13B 131(3) . . ?
Mg1 O13 H13A 122(3) . . ?
H13B O13 H13A 104(4) . . ?
Mg1 O14 H14B 113(5) . . ?
Mg1 O14 H14A 128(3) . . ?
H14B O14 H14A 108(5) . . ?
Mg2 O15 H15B 120(4) . . ?
Mg2 O15 H15A 128(3) . . ?
H15B O15 H15A 108(5) . . ?
Mg2 O16 H16B 132(3) . . ?
Mg2 O16 H16A 111(5) . . ?
H16B O16 H16A 116(6) . . ?
Mg3 O17 H17B 126(3) . . ?
Mg3 O17 H17A 118(3) . . ?
H17B O17 H17A 113(5) . . ?
Mg3 O18 H18B 105(4) . . ?
Mg3 O18 H18A 132(3) . . ?
H18B O18 H18A 121(5) . . ?
H19B O19 H19A 110(4) . . ?
H20B O20 H20A 104(5) . . ?
H21B O21 H21A 102(4) . . ?

_refine_diff_density_max         0.551
_refine_diff_density_min         -0.343
_refine_diff_density_rms         0.061

_shelx_res_file                  
;
TITL mo_DT94_0m_b.res in P3c1
    mo_DT94_0m_b.res
    created by SHELXL-2018/3 at 15:36:24 on 08-Aug-2018
REM Old TITL mo_DT94_0m in P-3c1
REM SHELXT solution in P3c1
REM R1 0.072,  Rweak 0.002,  Alpha 0.019,  Orientation as input
REM Flack x =  0.409 ( 0.006 ) from Parsons' quotients
REM Formula found by SHELXT:  C7 O20 Na Mg Fe
CELL  0.71073  16.9954  16.9954  12.3838   90.000   90.000  120.000
ZERR    6.000   0.0012   0.0012   0.0010    0.000    0.000    0.000
LATT -1
SYMM -Y, X-Y, Z
SYMM -X+Y, -X, Z
SYMM -Y, -X, 1/2+Z
SYMM -X+Y, Y, 1/2+Z
SYMM X, X-Y, 1/2+Z
SFAC C H O NA MG FE
UNIT 36 108 126 6 5.99994 6
TEMP 0
L.S. 40
BOND $H
LIST 4
acta
ISOR 0.002 H13A H13B H15A H17B H21B
dfix 0.8 O14 H14B
dfix 0.8 O15 H15B
dfix 0.8 O13 H13A
dfix 0.8 O17 H17A
dfix 0.8 O19 H19A
dfix 0.8 O21 H21A
dfix 0.8 O14 H14A
dfix 0.8 O16 H16B
dfix 0.8 O16 H16A
FMAP 2
bump
PLAN 20
dang 1.4 0.04 H14A H14B
Twin
WGHT    0.037800    1.438100
BASF   0.40936
FVAR       0.19667
FE1   6    0.672046    0.676445    0.492869    11.00000    0.00734    0.00744 =
         0.01280    0.00124    0.00179    0.00346
MG1   5    0.333333    0.666667    0.489653    10.33333    0.01106    0.01106 =
         0.00967    0.00000    0.00000    0.00553
NA1   4    0.343054    0.338451    0.493299    11.00000    0.00631    0.00616 =
         0.01685    0.00082    0.00067    0.00216
O1    3    0.736560    0.629602    0.399659    11.00000    0.01043    0.01507 =
         0.01184   -0.00557   -0.00259    0.00553
C1    1    0.810232    0.637024    0.441901    11.00000    0.00721    0.00723 =
         0.01208   -0.00243   -0.00001    0.00041
MG2   5    0.666667    0.333333    0.504214    10.33333    0.01023    0.01023 =
         0.00752    0.00000    0.00000    0.00512
O2    3    0.787128    0.722866    0.578583    11.00000    0.00608    0.00957 =
         0.01883   -0.00183    0.00449    0.00245
C2    1    0.840330    0.693586    0.547599    11.00000    0.01162    0.00808 =
         0.01032   -0.00106    0.00127    0.00390
O3    3    0.853375    0.603416    0.406444    11.00000    0.01023    0.01050 =
         0.01414   -0.00441   -0.00084    0.00518
MG3   5    0.000000    0.000000    0.495687    10.33333    0.00897    0.00897 =
         0.00881    0.00000    0.00000    0.00448
C3    1    0.529528    0.502604    0.547010    11.00000    0.01106    0.01176 =
         0.01080   -0.00031   -0.00094    0.00669
O4    3    0.910337    0.707206    0.591154    11.00000    0.01458    0.01819 =
         0.01686   -0.00578   -0.00346    0.00952
C4    1    0.499899    0.529927    0.441829    11.00000    0.00841    0.01342 =
         0.01179   -0.00005   -0.00089    0.00805
O5    3    0.609840    0.560594    0.579704    11.00000    0.01270    0.01059 =
         0.01765   -0.00052   -0.00469    0.00638
C5    1    0.638545    0.817864    0.546818    11.00000    0.00874    0.01562 =
         0.01150   -0.00141   -0.00181    0.00689
O6    3    0.555468    0.610185    0.408194    11.00000    0.01572    0.01074 =
         0.01136    0.00104   -0.00416    0.00611
C6    1    0.698776    0.850020    0.444539    11.00000    0.00578    0.01126 =
         0.01223    0.00057    0.00083    0.00519
O7    3    0.477446    0.429529    0.589594    11.00000    0.01810    0.01226 =
         0.01554    0.00357   -0.00005    0.00710
O8    3    0.428307    0.474828    0.398238    11.00000    0.01548    0.01262 =
         0.01789    0.00268   -0.00657    0.00405
O9    3    0.626566    0.742893    0.584937    11.00000    0.01111    0.01230 =
         0.01664    0.00429    0.00340    0.00788
O10   3    0.716223    0.790236    0.405024    11.00000    0.01521    0.01611 =
         0.01204    0.00538    0.00892    0.00947
O11   3    0.725675    0.925972    0.407659    11.00000    0.01381    0.01101 =
         0.01700    0.00319    0.00431    0.00593
O12   3    0.607024    0.864042    0.582987    11.00000    0.01105    0.01355 =
         0.02142   -0.00177    0.00419    0.00676
O13   3    0.252874    0.555414    0.392795    11.00000    0.01129    0.01243 =
         0.01390   -0.00350   -0.00037    0.00286
H13B  2    0.267552    0.529415    0.343547    11.00000   10.01500
H13A  2    0.200363    0.538581    0.381439    11.00000    0.01549
O14   3    0.363511    0.584747    0.583121    11.00000    0.01216    0.00668 =
         0.01632   -0.00079   -0.00736   -0.00052
H14B  2    0.381588    0.604849    0.642391    11.00000    0.07167
H14A  2    0.335734    0.528638    0.586933    11.00000    0.01334
O15   3    0.777840    0.412947    0.408648    11.00000    0.01534    0.01252 =
         0.01465    0.00126    0.00449    0.00397
H15B  2    0.794435    0.465591    0.400985    11.00000    0.02410
H15A  2    0.799732    0.396738    0.358237    11.00000   10.01510
O16   3    0.555236    0.250346    0.599382    11.00000    0.02003    0.00940 =
         0.01747    0.00063    0.00672    0.00795
H16B  2    0.518286    0.193796    0.598148    11.00000    0.01931
H16A  2    0.555049    0.277160    0.654912    11.00000    0.06833
O17   3    0.111354    0.081093    0.399802    11.00000    0.01639    0.01186 =
         0.01252    0.00097    0.00470    0.00433
H17B  2    0.133758    0.062534    0.349548    11.00000   10.01500
H17A  2    0.125545    0.132952    0.393710    11.00000    0.02052
O18   3   -0.111458   -0.081987    0.589629    11.00000    0.01835    0.00758 =
         0.01501   -0.00026    0.00618    0.00607
H18B  2   -0.108181   -0.047871    0.643634    11.00000    0.06211
H18A  2   -0.145258   -0.138823    0.592808    11.00000    0.01516
O19   3    0.160237    0.157591    0.742161    11.00000    0.01650    0.01159 =
         0.00900   -0.00352    0.00121    0.00639
H19B  2    0.195560    0.171796    0.696781    11.00000   10.01525
H19A  2    0.172042    0.199915    0.779255    11.00000    0.03550
O20   3    0.661523    0.490759    0.248447    11.00000    0.01505    0.01108 =
         0.01170   -0.00298   -0.00535    0.00473
H20B  2    0.690269    0.538317    0.279258    11.00000    0.04172
H20A  2    0.638041    0.502612    0.197769    11.00000    0.01840
O21   3    0.336687    0.507845    0.240894    11.00000    0.01723    0.01609 =
         0.00889   -0.00054   -0.00251    0.01166
H21B  2    0.314357    0.467777    0.199970    11.00000   10.01500
H21A  2    0.373694    0.499315    0.269161    11.00000    0.02461
HKLF 4


REM  mo_DT94_0m_b.res in P3c1
REM wR2 = 0.0787, GooF = S = 1.033, Restrained GooF = 1.033 for all data
REM R1 = 0.0295 for 4591 Fo > 4sig(Fo) and 0.0393 for all 5364 data
REM 339 parameters refined using 12 restraints

END

WGHT      0.0378      1.4381

REM Highest difference peak  0.551,  deepest hole -0.343,  1-sigma level  0.061
Q1    1   0.5141  0.5149  0.4947  11.00000  0.05    0.55
Q2    1   0.8267  0.6688  0.4954  11.00000  0.05    0.52
Q3    1   0.6683  0.8301  0.4929  11.00000  0.05    0.45
Q4    1   0.3949  0.4363  0.4184  11.00000  0.05    0.31
Q5    1   0.9420  0.7051  0.5651  11.00000  0.05    0.30
Q6    1   0.6296  0.7776  0.5806  11.00000  0.05    0.29
Q7    1   0.7024  0.9428  0.4127  11.00000  0.05    0.29
Q8    1   0.5649  0.5234  0.5618  11.00000  0.05    0.28
Q9    1   0.4428  0.3946  0.5650  11.00000  0.05    0.28
Q10   1   0.5157  0.5793  0.4365  11.00000  0.05    0.28
Q11   1   0.7702  0.6260  0.4082  11.00000  0.05    0.24
Q12   1   0.4974  0.4765  0.5871  11.00000  0.05    0.24
Q13   1   0.1140  0.0531  0.4438  11.00000  0.05    0.24
Q14   1   0.7173  0.8247  0.4234  11.00000  0.05    0.23
Q15   1   0.6108  0.8942  0.5538  11.00000  0.05    0.23
Q16   1   0.8390  0.6364  0.4152  11.00000  0.05    0.23
Q17   1   0.6996  0.8853  0.4215  11.00000  0.05    0.22
Q18   1   0.8216  0.7337  0.5547  11.00000  0.05    0.22
Q19   1   0.8928  0.6234  0.4229  11.00000  0.05    0.22
Q20   1   0.4805  0.5011  0.4137  11.00000  0.05    0.22
;
_shelx_res_checksum              87320
####################################################################### 
# 
# This file contains crystal structure data downloaded from the 
# Cambridge Structural Database (CSD) hosted by the Cambridge 
# Crystallographic Data Centre (CCDC).
# 
# Full information about CCDC data access policies and citation 
# guidelines are available at http://www.ccdc.cam.ac.uk/access/V1 
# 
# Audit and citation data items may have been added by the CCDC. 
# Please retain this information to preserve the provenance of 
# this file and to allow appropriate attribution of the data. 
# 
#######################################################################

data_StepII_100
_database_code_depnum_ccdc_archive 'CCDC 1868682'
loop_
_audit_author_name
_audit_author_address
'Igor Huskic'
;McGill University
Canada
;
_audit_update_record             
;
2018-09-19 deposited with the CCDC.	2019-04-01 downloaded from the CCDC.
;
# start Validation Reply Form
_vrf_PLAT113_StepII_100          
;
PROBLEM: ADDSYM Suggests Possible Pseudo/New  Space Group      P-3c1 Check
RESPONSE: Refinement in the centrosymmetric P-3c resulted in a higher Rwp value than refinement in P3c. Pseudosymmetry is present because most of the structure conforms to the higher symmetry, however one of the Mg(H2O)6 cations does not. Structural analogues present in CSD have been solved in P3c using Cu radiation, but this was not applicable because of iron(iii) present in structure.
;
_vrf_PLAT417_StepII_100          
;
PROBLEM: Short Inter D-H..H-D       H15A     ..H20A     .       2.05 Ang.
RESPONSE: H20A and H15A are engaged in hydrogen bonding with O15 as the acceptor/donor.
;
# Added during the CSD deposition process: Wednesday 19 September 2018 05:00 PM
# end Validation Reply Form


_audit_creation_method           SHELXL-2018/3
_shelx_SHELXL_version_number     2018/3
_chemical_name_systematic        
'sodium magnesium iron(III) oxalate nonahydrate'
_chemical_name_common            'Stepanovite, hexagonal polymorph'
_chemical_formula_moiety         'Na Fe C6 O12 2-,Mg H12 O6 2+, H6 O3'
_chemical_formula_sum            'C6 H18 Fe Mg Na O21'
_chemical_compound_source        synthetic
_chemical_properties_physical    
'moisture-sensitive, photo-sensitive,Heat-sensitive,Light-sensitive,Photo-sensitive'
_exptl_crystal_recrystallization_method water
_chemical_melting_point          ?

_exptl_crystal_description       'hexagonal prism'
_exptl_crystal_colour            green
_diffrn_ambient_temperature      100
_diffrn_ambient_pressure         101325
_chemical_formula_weight         529.35

loop_
_atom_type_symbol
_atom_type_description
_atom_type_scat_dispersion_real
_atom_type_scat_dispersion_imag
_atom_type_scat_source
C C 0.0033 0.0016 'International Tables Vol C Tables 4.2.6.8 and 6.1.1.4'
H H 0.0000 0.0000 'International Tables Vol C Tables 4.2.6.8 and 6.1.1.4'
O O 0.0106 0.0060 'International Tables Vol C Tables 4.2.6.8 and 6.1.1.4'
Na Na 0.0362 0.0249 'International Tables Vol C Tables 4.2.6.8 and 6.1.1.4'
Mg Mg 0.0486 0.0363 'International Tables Vol C Tables 4.2.6.8 and 6.1.1.4'
Fe Fe 0.3463 0.8444 'International Tables Vol C Tables 4.2.6.8 and 6.1.1.4'

_space_group_crystal_system      trigonal
_space_group_IT_number           158
_space_group_name_H-M_alt        'P 3 c 1'
_space_group_name_Hall           'P 3 -2"c'
_chemical_absolute_configuration .

loop_
_space_group_symop_operation_xyz
'x, y, z'
'-y, x-y, z'
'-x+y, -x, z'
'-y, -x, z+1/2'
'-x+y, y, z+1/2'
'x, x-y, z+1/2'

_shelx_space_group_comment       
;
The symmetry employed for this shelxl refinement is uniquely defined
by the following loop, which should always be used as a source of
symmetry information in preference to the above space-group names.
They are only intended as comments.
;

_cell_length_a                   17.0033(11)
_cell_length_b                   17.0033(11)
_cell_length_c                   12.4160(8)
_cell_angle_alpha                90
_cell_angle_beta                 90
_cell_angle_gamma                120
_cell_volume                     3108.7(4)
_cell_formula_units_Z            6
_cell_measurement_temperature    100
_cell_measurement_reflns_used    174810
_cell_measurement_theta_min      4.789
_cell_measurement_theta_max      79.556
_exptl_crystal_density_meas      ?
_exptl_crystal_density_method    ?
_exptl_crystal_density_diffrn    1.697
_exptl_crystal_F_000             1626
_exptl_transmission_factor_min   ?
_exptl_transmission_factor_max   ?
_exptl_crystal_size_max          0.3
_exptl_crystal_size_mid          0.2
_exptl_crystal_size_min          0.2
_exptl_absorpt_coefficient_mu    0.875
_shelx_estimated_absorpt_T_min   ?
_shelx_estimated_absorpt_T_max   ?
_exptl_absorpt_correction_type   multi-scan
_exptl_absorpt_correction_T_min  0.6717
_exptl_absorpt_correction_T_max  0.7478
_exptl_absorpt_process_details   'SADABS-2012/1, G. Sheldrick'
_exptl_absorpt_special_details   ?
_diffrn_radiation_probe          x-ray
_diffrn_radiation_type           MoK\a
_diffrn_radiation_wavelength     0.71073
_diffrn_source                   'sealed X-ray tube'
_diffrn_source_type              'Bruker D8'
_diffrn_measurement_device_type  'Bruker PHOTON 100 CMOS'
_diffrn_measurement_method       'omega scans'
_diffrn_detector_area_resol_mean ?
_diffrn_reflns_number            168331
_diffrn_reflns_av_unetI/netI     0.0238
_diffrn_reflns_av_R_equivalents  0.0547
_diffrn_reflns_limit_h_min       -30
_diffrn_reflns_limit_h_max       30
_diffrn_reflns_limit_k_min       -30
_diffrn_reflns_limit_k_max       30
_diffrn_reflns_limit_l_min       -22
_diffrn_reflns_limit_l_max       22
_diffrn_reflns_theta_min         2.767
_diffrn_reflns_theta_max         39.871
_diffrn_reflns_theta_full        25.242
_diffrn_measured_fraction_theta_max 0.999
_diffrn_measured_fraction_theta_full 0.999
_diffrn_reflns_Laue_measured_fraction_max 0.999
_diffrn_reflns_Laue_measured_fraction_full 0.999
_diffrn_reflns_point_group_measured_fraction_max 0.998
_diffrn_reflns_point_group_measured_fraction_full 0.999
_reflns_number_total             12725
_reflns_number_gt                11489
_reflns_threshold_expression     'I > 2\s(I)'
_reflns_Friedel_coverage         0.997
_reflns_Friedel_fraction_max     0.998
_reflns_Friedel_fraction_full    0.998

_reflns_special_details          
;
 Reflections were merged by SHELXL according to the crystal
 class for the calculation of statistics and refinement.
 
 _reflns_Friedel_fraction is defined as the number of unique
 Friedel pairs measured divided by the number that would be
 possible theoretically, ignoring centric projections and
 systematic absences. Completness statistics refer to single and
 composite reflections containing twin component 1 only.
;

_computing_data_collection       'APEX 2, Bruker-AXS'
_computing_cell_refinement       'SAINT V8.35A, Bruker-AXS'
_computing_data_reduction        'SAINT V8.35A, Bruker-AXS'
_computing_structure_solution    'SHELXT 2014/4 (Sheldrick, 2014)'
_computing_structure_refinement  'SHELXL-2018/3 (Sheldrick, 2018)'
_computing_molecular_graphics    ?
_computing_publication_material  ?
_refine_special_details          'Refined as a 2-component inversion twin.,Twin'
_refine_ls_structure_factor_coef Fsqd
_refine_ls_matrix_type           full
_refine_ls_weighting_scheme      calc
_refine_ls_weighting_details     
'w=1/[\s^2^(Fo^2^)+(0.0429P)^2^+0.7817P] where P=(Fo^2^+2Fc^2^)/3'
_atom_sites_solution_primary     ?
_atom_sites_solution_secondary   ?
_atom_sites_solution_hydrogens   difmap
_refine_ls_hydrogen_treatment    refxyz
_refine_ls_extinction_method     none
_refine_ls_extinction_coef       .
_refine_ls_abs_structure_details 
;
 Refined as an inversion twin.
;
_refine_ls_abs_structure_Flack   0.148(11)
_refine_ls_number_reflns         12725
_refine_ls_number_parameters     343
_refine_ls_number_restraints     2
_refine_ls_R_factor_all          0.0409
_refine_ls_R_factor_gt           0.0351
_refine_ls_wR_factor_ref         0.0879
_refine_ls_wR_factor_gt          0.0851
_refine_ls_goodness_of_fit_ref   1.099
_refine_ls_restrained_S_all      1.099
_refine_ls_shift/su_max          0.001
_refine_ls_shift/su_mean         0.000

loop_
_atom_site_label
_atom_site_type_symbol
_atom_site_fract_x
_atom_site_fract_y
_atom_site_fract_z
_atom_site_U_iso_or_equiv
_atom_site_adp_type
_atom_site_occupancy
_atom_site_site_symmetry_order
_atom_site_calc_flag
_atom_site_refinement_flags_posn
_atom_site_refinement_flags_adp
_atom_site_refinement_flags_occupancy
_atom_site_disorder_assembly
_atom_site_disorder_group
Fe1 Fe 0.33871(2) 0.32888(2) 0.50060(4) 0.00742(4) Uani 1 1 d . . . . .
Na1 Na 0.00970(4) 0.33807(9) 0.50093(17) 0.01034(9) Uani 1 1 d . . . . .
Mg1 Mg 0.333333 0.666667 0.48948(11) 0.0084(2) Uani 1 3 d S T P . .
O1 O 0.27689(9) 0.38268(9) 0.41410(13) 0.0112(2) Uani 1 1 d . . . . .
C1 C 0.19671(11) 0.36122(11) 0.44711(16) 0.0092(3) Uani 1 1 d . . . . .
Mg2 Mg 0.666667 0.333333 0.49811(15) 0.00833(12) Uani 1 3 d S T P . .
O2 O 0.22252(10) 0.27891(9) 0.58596(13) 0.0109(2) Uani 1 1 d . . . . .
C2 C 0.16725(11) 0.30439(12) 0.55232(15) 0.0089(3) Uani 1 1 d . . . . .
O3 O 0.09517(10) 0.28695(11) 0.59517(14) 0.0149(3) Uani 1 1 d . . . . .
C3 C 0.47612(11) 0.50566(12) 0.55221(15) 0.0089(3) Uani 1 1 d . . . . .
Mg3 Mg 0.000000 0.000000 0.50447(13) 0.00951(19) Uani 1 3 d S T P . .
O4 O 0.14466(9) 0.38193(10) 0.40416(13) 0.0137(2) Uani 1 1 d . . . . .
C4 C 0.50706(12) 0.47956(11) 0.44697(15) 0.0088(2) Uani 1 1 d . . . . .
O5 O 0.40303(9) 0.43982(9) 0.59373(12) 0.0107(2) Uani 1 1 d . . . . .
C5 C 0.30503(11) 0.15399(12) 0.44735(15) 0.0089(2) Uani 1 1 d . . . . .
O6 O 0.45425(10) 0.39741(9) 0.41552(13) 0.0107(2) Uani 1 1 d . . . . .
C6 C 0.36520(11) 0.18220(12) 0.55001(15) 0.0090(2) Uani 1 1 d . . . . .
O7 O 0.57692(10) 0.53601(9) 0.40228(13) 0.0142(2) Uani 1 1 d . . . . .
O8 O 0.52014(10) 0.58300(9) 0.58806(13) 0.0120(2) Uani 1 1 d . . . . .
O9 O 0.29302(10) 0.21685(10) 0.40828(13) 0.0113(2) Uani 1 1 d . . . . .
O10 O 0.38244(10) 0.25977(9) 0.58862(13) 0.0111(2) Uani 1 1 d . . . . .
O11 O 0.27309(10) 0.07639(9) 0.41161(14) 0.0128(2) Uani 1 1 d . . . . .
O12 O 0.39226(9) 0.13305(10) 0.58649(13) 0.0130(2) Uani 1 1 d . . . . .
O13 O 0.11133(11) 0.08119(10) 0.60121(13) 0.0137(2) Uani 1 1 d . . . . .
H13B H 0.1233(19) 0.123(2) 0.610(2) 0.021 Uiso 1 1 d . U . . .
H13A H 0.1472(19) 0.074(2) 0.648(2) 0.021 Uiso 1 1 d . U . . .
O14 O 0.03082(10) 0.11189(10) 0.41083(13) 0.0137(2) Uani 1 1 d . . . . .
H14B H -0.001(2) 0.1433(19) 0.405(3) 0.021 Uiso 1 1 d . U . . .
H14A H 0.056(2) 0.112(2) 0.356(2) 0.021 Uiso 1 1 d . U . . .
O15 O 0.41581(9) 0.77807(10) 0.39418(12) 0.0134(2) Uani 1 1 d . . . . .
H15B H 0.479(2) 0.8163(19) 0.393(2) 0.020 Uiso 1 1 d . U . . .
H15A H 0.387(2) 0.782(2) 0.339(2) 0.020 Uiso 1 1 d . U . . .
O16 O 0.25287(9) 0.55530(10) 0.58484(12) 0.0136(2) Uani 1 1 d . . . . .
H16B H 0.262(2) 0.520(2) 0.640(3) 0.020 Uiso 1 1 d . U . . .
H16A H 0.209(2) 0.5440(19) 0.591(3) 0.020 Uiso 1 1 d . U . . .
O17 O 0.63706(9) 0.41517(9) 0.59368(11) 0.0136(2) Uani 1 1 d . . . . .
H17B H 0.670(2) 0.461(2) 0.601(2) 0.020 Uiso 1 1 d . U . . .
H17A H 0.593(2) 0.404(2) 0.645(2) 0.020 Uiso 1 1 d . U . . .
O18 O 0.74815(8) 0.44468(9) 0.40369(11) 0.0127(2) Uani 1 1 d . . . . .
H18B H 0.718(2) 0.445(2) 0.348(2) 0.019 Uiso 1 1 d . U . . .
H18A H 0.8092(19) 0.4800(18) 0.400(2) 0.019 Uiso 1 1 d . U . . .
O19 O 0.66386(10) 0.49091(8) 0.25120(12) 0.01121(18) Uani 1 1 d . . . . .
H19B H 0.6425(19) 0.5025(19) 0.294(2) 0.017 Uiso 1 1 d . U . . .
H19A H 0.6938(19) 0.538(2) 0.213(2) 0.017 Uiso 1 1 d . U . . .
O20 O 0.49571(9) 0.67177(10) 0.24490(12) 0.0116(2) Uani 1 1 d D . . . .
H20B H 0.5162(19) 0.6427(18) 0.214(2) 0.017 Uiso 1 1 d D U . . .
H20A H 0.5276(19) 0.696(2) 0.293(3) 0.017 Uiso 1 1 d . U . . .
O21 O 0.15886(9) 0.16250(9) 0.25260(14) 0.0117(2) Uani 1 1 d . . . . .
H21B H 0.196(2) 0.179(2) 0.299(2) 0.018 Uiso 1 1 d . U . . .
H21A H 0.172(2) 0.2112(19) 0.218(3) 0.018 Uiso 1 1 d . U . . .

loop_
_atom_site_aniso_label
_atom_site_aniso_U_11
_atom_site_aniso_U_22
_atom_site_aniso_U_33
_atom_site_aniso_U_23
_atom_site_aniso_U_13
_atom_site_aniso_U_12
Fe1 0.00563(9) 0.00568(9) 0.01061(7) -0.00045(6) -0.00110(8) 0.00258(8)
Na1 0.0060(2) 0.0079(2) 0.0173(2) 0.0001(2) -0.0011(3) 0.0037(2)
Mg1 0.0091(2) 0.0091(2) 0.0070(6) 0.000 0.000 0.00456(11)
O1 0.0089(4) 0.0113(5) 0.0136(6) 0.0052(4) 0.0040(4) 0.0052(4)
C1 0.0087(5) 0.0076(6) 0.0112(7) 0.0027(5) 0.0009(5) 0.0041(5)
Mg2 0.00839(17) 0.00839(17) 0.0082(3) 0.000 0.000 0.00419(9)
O2 0.0091(5) 0.0102(5) 0.0139(6) 0.0036(4) 0.0010(4) 0.0052(4)
C2 0.0080(5) 0.0086(6) 0.0105(7) 0.0022(5) 0.0008(5) 0.0046(5)
O3 0.0125(5) 0.0183(6) 0.0165(6) 0.0080(5) 0.0072(5) 0.0096(5)
C3 0.0078(5) 0.0087(5) 0.0104(6) -0.0015(5) 0.0008(5) 0.0045(5)
Mg3 0.0095(2) 0.0095(2) 0.0095(5) 0.000 0.000 0.00476(12)
O4 0.0125(5) 0.0168(6) 0.0153(6) 0.0068(5) 0.0017(4) 0.0101(5)
C4 0.0075(5) 0.0080(5) 0.0107(6) -0.0013(5) 0.0005(5) 0.0038(4)
O5 0.0082(4) 0.0084(4) 0.0120(5) -0.0027(4) 0.0018(4) 0.0016(4)
C5 0.0071(5) 0.0079(5) 0.0117(6) -0.0017(5) -0.0018(4) 0.0038(4)
O6 0.0080(4) 0.0093(4) 0.0138(6) -0.0048(4) -0.0007(4) 0.0035(4)
C6 0.0072(5) 0.0080(5) 0.0117(6) -0.0015(5) -0.0021(4) 0.0036(4)
O7 0.0106(5) 0.0097(4) 0.0172(6) -0.0021(4) 0.0053(4) 0.0012(4)
O8 0.0103(5) 0.0067(4) 0.0176(6) -0.0042(4) 0.0001(4) 0.0031(4)
O9 0.0119(5) 0.0080(4) 0.0138(6) -0.0009(4) -0.0053(4) 0.0047(4)
O10 0.0126(5) 0.0086(4) 0.0122(6) -0.0026(4) -0.0048(4) 0.0054(4)
O11 0.0116(5) 0.0093(5) 0.0178(7) -0.0055(4) -0.0049(4) 0.0056(4)
O12 0.0127(5) 0.0114(5) 0.0176(6) -0.0001(4) -0.0043(4) 0.0080(4)
O13 0.0152(6) 0.0095(5) 0.0149(6) -0.0009(4) -0.0050(5) 0.0051(4)
O14 0.0152(5) 0.0149(6) 0.0149(6) 0.0054(5) 0.0058(5) 0.0104(5)
O15 0.0098(5) 0.0151(5) 0.0138(6) 0.0051(4) 0.0005(4) 0.0051(4)
O16 0.0097(5) 0.0158(5) 0.0143(6) 0.0051(4) 0.0003(4) 0.0056(4)
O17 0.0149(5) 0.0095(4) 0.0138(5) -0.0005(4) 0.0047(4) 0.0041(4)
O18 0.0086(4) 0.0146(5) 0.0133(5) 0.0052(4) 0.0001(4) 0.0045(4)
O19 0.0141(4) 0.0120(4) 0.0088(4) 0.0024(4) 0.0026(3) 0.0074(4)
O20 0.0117(5) 0.0149(5) 0.0096(6) -0.0032(4) -0.0014(4) 0.0077(4)
O21 0.0111(5) 0.0126(5) 0.0095(5) 0.0016(4) -0.0013(5) 0.0045(4)

_geom_special_details            
;
 All esds (except the esd in the dihedral angle between two l.s. planes)
 are estimated using the full covariance matrix.  The cell esds are taken
 into account individually in the estimation of esds in distances, angles
 and torsion angles; correlations between esds in cell parameters are only
 used when they are defined by crystal symmetry.  An approximate (isotropic)
 treatment of cell esds is used for estimating esds involving l.s. planes.
;

loop_
_geom_bond_atom_site_label_1
_geom_bond_atom_site_label_2
_geom_bond_distance
_geom_bond_site_symmetry_2
_geom_bond_publ_flag
Fe1 O10 2.0003(15) . ?
Fe1 O5 2.0071(14) . ?
Fe1 O6 2.0110(16) . ?
Fe1 O1 2.0143(16) . ?
Fe1 O9 2.0164(15) . ?
Fe1 O2 2.0174(16) . ?
Na1 O3 2.345(2) . ?
Na1 O4 2.357(2) . ?
Na1 O12 2.3587(19) 2 ?
Na1 O7 2.361(2) 3_565 ?
Na1 O8 2.371(2) 3_565 ?
Na1 O11 2.373(2) 2 ?
Na1 C6 3.061(2) 2 ?
Na1 C3 3.072(2) 3_565 ?
Na1 C2 3.073(2) . ?
Na1 C4 3.074(2) 3_565 ?
Na1 C5 3.074(2) 2 ?
Na1 C1 3.0758(19) . ?
Mg1 O16 2.0661(17) . ?
Mg1 O16 2.0661(17) 3_565 ?
Mg1 O16 2.0661(17) 2_665 ?
Mg1 O15 2.0733(16) . ?
Mg1 O15 2.0733(16) 2_665 ?
Mg1 O15 2.0733(16) 3_565 ?
O1 C1 1.289(2) . ?
C1 O4 1.226(2) . ?
C1 C2 1.5515(16) . ?
Mg2 O18 2.0628(17) 3_665 ?
Mg2 O18 2.0628(17) 2_655 ?
Mg2 O18 2.0628(17) . ?
Mg2 O17 2.0732(18) 3_665 ?
Mg2 O17 2.0732(18) 2_655 ?
Mg2 O17 2.0732(18) . ?
O2 C2 1.285(2) . ?
C2 O3 1.229(2) . ?
C3 O8 1.226(2) . ?
C3 O5 1.293(2) . ?
C3 C4 1.554(2) . ?
Mg3 O14 2.0612(18) 3 ?
Mg3 O14 2.0612(18) . ?
Mg3 O14 2.0613(18) 2 ?
Mg3 O13 2.0781(18) 3 ?
Mg3 O13 2.0781(18) . ?
Mg3 O13 2.0782(18) 2 ?
C4 O7 1.225(2) . ?
C4 O6 1.287(2) . ?
C5 O11 1.231(2) . ?
C5 O9 1.280(2) . ?
C5 C6 1.5526(19) . ?
C6 O12 1.225(2) . ?
C6 O10 1.292(2) . ?
O13 H13B 0.65(3) . ?
O13 H13A 0.90(3) . ?
O14 H14B 0.94(3) . ?
O14 H14A 0.81(3) . ?
O15 H15B 0.94(3) . ?
O15 H15A 0.87(3) . ?
O16 H16B 0.98(3) . ?
O16 H16A 0.68(3) . ?
O17 H17B 0.70(3) . ?
O17 H17A 0.93(3) . ?
O18 H18B 0.86(3) . ?
O18 H18A 0.90(3) . ?
O19 H19B 0.73(3) . ?
O19 H19A 0.84(3) . ?
O20 H20B 0.83(2) . ?
O20 H20A 0.78(3) . ?
O21 H21B 0.79(3) . ?
O21 H21A 0.86(3) . ?

loop_
_geom_angle_atom_site_label_1
_geom_angle_atom_site_label_2
_geom_angle_atom_site_label_3
_geom_angle
_geom_angle_site_symmetry_1
_geom_angle_site_symmetry_3
_geom_angle_publ_flag
O10 Fe1 O5 92.84(6) . . ?
O10 Fe1 O6 94.88(5) . . ?
O5 Fe1 O6 80.95(6) . . ?
O10 Fe1 O1 171.79(6) . . ?
O5 Fe1 O1 92.47(5) . . ?
O6 Fe1 O1 92.13(6) . . ?
O10 Fe1 O9 80.59(4) . . ?
O5 Fe1 O9 170.70(4) . . ?
O6 Fe1 O9 92.99(6) . . ?
O1 Fe1 O9 94.81(6) . . ?
O10 Fe1 O2 92.24(6) . . ?
O5 Fe1 O2 92.97(6) . . ?
O6 Fe1 O2 170.85(4) . . ?
O1 Fe1 O2 81.24(4) . . ?
O9 Fe1 O2 93.85(6) . . ?
O3 Na1 O4 71.69(4) . . ?
O3 Na1 O12 102.53(9) . 2 ?
O4 Na1 O12 166.39(8) . 2 ?
O3 Na1 O7 165.67(6) . 3_565 ?
O4 Na1 O7 97.88(9) . 3_565 ?
O12 Na1 O7 89.72(6) 2 3_565 ?
O3 Na1 O8 99.06(8) . 3_565 ?
O4 Na1 O8 95.45(6) . 3_565 ?
O12 Na1 O8 97.66(8) 2 3_565 ?
O7 Na1 O8 71.61(7) 3_565 3_565 ?
O3 Na1 O11 92.32(8) . 2 ?
O4 Na1 O11 95.29(9) . 2 ?
O12 Na1 O11 72.32(4) 2 2 ?
O7 Na1 O11 98.55(8) 3_565 2 ?
O8 Na1 O11 166.34(5) 3_565 2 ?
O3 Na1 C6 99.94(7) . 2 ?
O4 Na1 C6 145.50(9) . 2 ?
O12 Na1 C6 21.53(5) 2 2 ?
O7 Na1 C6 94.17(5) 3_565 2 ?
O8 Na1 C6 119.04(8) 3_565 2 ?
O11 Na1 C6 50.83(5) 2 2 ?
O3 Na1 C3 120.53(8) . 3_565 ?
O4 Na1 C3 101.03(6) . 3_565 ?
O12 Na1 C3 92.52(7) 2 3_565 ?
O7 Na1 C3 50.51(6) 3_565 3_565 ?
O8 Na1 C3 21.49(5) 3_565 3_565 ?
O11 Na1 C3 146.47(7) 2 3_565 ?
C6 Na1 C3 111.49(6) 2 3_565 ?
O3 Na1 C2 21.24(5) . . ?
O4 Na1 C2 50.45(5) . . ?
O12 Na1 C2 123.07(8) 2 . ?
O7 Na1 C2 147.17(8) 3_565 . ?
O8 Na1 C2 99.79(6) 3_565 . ?
O11 Na1 C2 93.55(7) 2 . ?
C6 Na1 C2 116.83(6) 2 . ?
C3 Na1 C2 119.40(5) 3_565 . ?
O3 Na1 C4 149.02(8) . 3_565 ?
O4 Na1 C4 101.69(7) . 3_565 ?
O12 Na1 C4 89.49(5) 2 3_565 ?
O7 Na1 C4 21.30(5) 3_565 3_565 ?
O8 Na1 C4 50.61(6) 3_565 3_565 ?
O11 Na1 C4 118.62(8) 2 3_565 ?
C6 Na1 C4 101.19(4) 2 3_565 ?
C3 Na1 C4 29.29(5) 3_565 3_565 ?
C2 Na1 C4 140.97(5) . 3_565 ?
O3 Na1 C5 97.64(7) . 2 ?
O4 Na1 C5 116.85(9) . 2 ?
O12 Na1 C5 50.75(5) 2 2 ?
O7 Na1 C5 95.88(6) 3_565 2 ?
O8 Na1 C5 146.96(7) 3_565 2 ?
O11 Na1 C5 21.60(5) 2 2 ?
C6 Na1 C5 29.32(4) 2 2 ?
C3 Na1 C5 133.30(4) 3_565 2 ?
C2 Na1 C5 105.95(6) . 2 ?
C4 Na1 C5 111.80(5) 3_565 2 ?
O3 Na1 C1 50.45(5) . . ?
O4 Na1 C1 21.25(5) . . ?
O12 Na1 C1 151.02(8) 2 . ?
O7 Na1 C1 118.61(8) 3_565 . ?
O8 Na1 C1 97.17(5) 3_565 . ?
O11 Na1 C1 95.90(7) 2 . ?
C6 Na1 C1 137.92(6) 2 . ?
C3 Na1 C1 109.79(4) 3_565 . ?
C2 Na1 C1 29.23(3) . . ?
C4 Na1 C1 119.04(6) 3_565 . ?
C5 Na1 C1 115.39(6) 2 . ?
O16 Mg1 O16 90.42(8) . 3_565 ?
O16 Mg1 O16 90.42(8) . 2_665 ?
O16 Mg1 O16 90.42(8) 3_565 2_665 ?
O16 Mg1 O15 179.08(6) . . ?
O16 Mg1 O15 90.11(6) 3_565 . ?
O16 Mg1 O15 88.82(6) 2_665 . ?
O16 Mg1 O15 90.10(6) . 2_665 ?
O16 Mg1 O15 88.82(6) 3_565 2_665 ?
O16 Mg1 O15 179.08(6) 2_665 2_665 ?
O15 Mg1 O15 90.66(8) . 2_665 ?
O16 Mg1 O15 88.82(6) . 3_565 ?
O16 Mg1 O15 179.08(6) 3_565 3_565 ?
O16 Mg1 O15 90.10(6) 2_665 3_565 ?
O15 Mg1 O15 90.66(8) . 3_565 ?
O15 Mg1 O15 90.66(8) 2_665 3_565 ?
C1 O1 Fe1 114.84(12) . . ?
O4 C1 O1 126.40(18) . . ?
O4 C1 C2 119.37(17) . . ?
O1 C1 C2 114.22(17) . . ?
O4 C1 Na1 44.17(10) . . ?
O1 C1 Na1 169.89(13) . . ?
C2 C1 Na1 75.30(11) . . ?
O18 Mg2 O18 90.89(9) 3_665 2_655 ?
O18 Mg2 O18 90.89(9) 3_665 . ?
O18 Mg2 O18 90.89(9) 2_655 . ?
O18 Mg2 O17 89.22(5) 3_665 3_665 ?
O18 Mg2 O17 179.69(12) 2_655 3_665 ?
O18 Mg2 O17 89.40(5) . 3_665 ?
O18 Mg2 O17 89.40(5) 3_665 2_655 ?
O18 Mg2 O17 89.21(5) 2_655 2_655 ?
O18 Mg2 O17 179.69(11) . 2_655 ?
O17 Mg2 O17 90.50(9) 3_665 2_655 ?
O18 Mg2 O17 179.69(11) 3_665 . ?
O18 Mg2 O17 89.40(5) 2_655 . ?
O18 Mg2 O17 89.22(5) . . ?
O17 Mg2 O17 90.49(9) 3_665 . ?
O17 Mg2 O17 90.49(9) 2_655 . ?
C2 O2 Fe1 114.48(13) . . ?
O3 C2 O2 125.95(18) . . ?
O3 C2 C1 119.16(17) . . ?
O2 C2 C1 114.88(17) . . ?
O3 C2 Na1 43.75(10) . . ?
O2 C2 Na1 169.26(14) . . ?
C1 C2 Na1 75.47(11) . . ?
C2 O3 Na1 115.01(14) . . ?
O8 C3 O5 126.21(17) . . ?
O8 C3 C4 119.95(15) . . ?
O5 C3 C4 113.83(14) . . ?
O8 C3 Na1 45.09(10) . 2_665 ?
O5 C3 Na1 168.46(14) . 2_665 ?
C4 C3 Na1 75.43(9) . 2_665 ?
O14 Mg3 O14 91.30(9) 3 . ?
O14 Mg3 O14 91.31(9) 3 2 ?
O14 Mg3 O14 91.30(9) . 2 ?
O14 Mg3 O13 89.21(6) 3 3 ?
O14 Mg3 O13 179.00(11) . 3 ?
O14 Mg3 O13 89.55(6) 2 3 ?
O14 Mg3 O13 89.55(6) 3 . ?
O14 Mg3 O13 89.20(6) . . ?
O14 Mg3 O13 179.00(11) 2 . ?
O13 Mg3 O13 89.94(9) 3 . ?
O14 Mg3 O13 179.00(11) 3 2 ?
O14 Mg3 O13 89.55(6) . 2 ?
O14 Mg3 O13 89.20(6) 2 2 ?
O13 Mg3 O13 89.94(9) 3 2 ?
O13 Mg3 O13 89.94(9) . 2 ?
C1 O4 Na1 114.58(13) . . ?
O7 C4 O6 126.18(17) . . ?
O7 C4 C3 119.42(15) . . ?
O6 C4 C3 114.40(15) . . ?
O7 C4 Na1 44.45(10) . 2_665 ?
O6 C4 Na1 169.00(13) . 2_665 ?
C3 C4 Na1 75.27(9) . 2_665 ?
C3 O5 Fe1 114.84(12) . . ?
O11 C5 O9 126.11(18) . . ?
O11 C5 C6 119.75(18) . . ?
O9 C5 C6 114.13(17) . . ?
O11 C5 Na1 45.19(11) . 3 ?
O9 C5 Na1 170.04(14) . 3 ?
C6 C5 Na1 74.85(12) . 3 ?
C4 O6 Fe1 114.77(12) . . ?
O12 C6 O10 126.06(17) . . ?
O12 C6 C5 120.48(18) . . ?
O10 C6 C5 113.46(17) . . ?
O12 C6 Na1 44.97(10) . 3 ?
O10 C6 Na1 169.56(14) . 3 ?
C5 C6 Na1 75.83(12) . 3 ?
C4 O7 Na1 114.25(13) . 2_665 ?
C3 O8 Na1 113.42(13) . 2_665 ?
C5 O9 Fe1 115.25(12) . . ?
C6 O10 Fe1 115.84(12) . . ?
C5 O11 Na1 113.21(13) . 3 ?
C6 O12 Na1 113.50(13) . 3 ?
Mg3 O13 H13B 120(3) . . ?
Mg3 O13 H13A 138(2) . . ?
H13B O13 H13A 101(3) . . ?
Mg3 O14 H14B 128.0(19) . . ?
Mg3 O14 H14A 112(2) . . ?
H14B O14 H14A 113(3) . . ?
Mg1 O15 H15B 130.9(18) . . ?
Mg1 O15 H15A 112(2) . . ?
H15B O15 H15A 116(3) . . ?
Mg1 O16 H16B 137.5(18) . . ?
Mg1 O16 H16A 117(3) . . ?
H16B O16 H16A 103(3) . . ?
Mg2 O17 H17B 119(2) . . ?
Mg2 O17 H17A 135(2) . . ?
H17B O17 H17A 105(3) . . ?
Mg2 O18 H18B 109.2(19) . . ?
Mg2 O18 H18A 131.4(18) . . ?
H18B O18 H18A 117(3) . . ?
H19B O19 H19A 108(2) . . ?
H20B O20 H20A 106(3) . . ?
H21B O21 H21A 104(3) . . ?

_refine_diff_density_max         0.478
_refine_diff_density_min         -0.713
_refine_diff_density_rms         0.120

_shelx_res_file                  
;
TITL P-31c_b.res in P3c1
    StepII100K.res
    created by SHELXL-2018/3 at 11:39:45 on 18-Sep-2018
REM Old TITL P-31c in P-3c1
REM SHELXT solution in P3c1
REM R1 0.118,  Rweak 0.003,  Alpha 0.024,  Orientation as input
REM Flack x =  0.276 ( 0.006 ) from Parsons' quotients
REM Formula found by SHELXT:  C10 O17 Na Mg Fe
CELL  0.71073  17.0033  17.0033  12.4160   90.000   90.000  120.000
ZERR    6.000   0.0011   0.0011   0.0008    0.000    0.000    0.000
LATT -1
SYMM -Y, X-Y, Z
SYMM -X+Y, -X, Z
SYMM -Y, -X, 1/2+Z
SYMM -X+Y, Y, 1/2+Z
SYMM X, X-Y, 1/2+Z
SFAC C H O NA MG FE
UNIT 36 108 126 6 5.99994 6
TEMP 0
L.S. 10
BOND $H
twin
omit 0   0  -2
omit -4  14  -2
omit -8  13   0
omit -5  13   0
omit 0   0   2
omit 0   3   2
omit -10  14   2
omit -4   8  -4
omit -3   3  -2
LIST 4
FMAP 2
PLAN 20
acta
DFIX 0.8 O20 H20B
ISOR 0.1 H19B H21B
WGHT    0.038400    0.808800
BASF   0.14232
FVAR       0.23754
FE1   6    0.338714    0.328877    0.500605    11.00000    0.00563    0.00568 =
         0.01061   -0.00045   -0.00110    0.00258
NA1   4    0.009703    0.338071    0.500928    11.00000    0.00600    0.00794 =
         0.01731    0.00015   -0.00106    0.00366
MG1   5    0.333333    0.666667    0.489478    10.33333    0.00912    0.00912 =
         0.00696    0.00000    0.00000    0.00456
O1    3    0.276886    0.382679    0.414099    11.00000    0.00895    0.01133 =
         0.01364    0.00520    0.00402    0.00520
C1    1    0.196713    0.361223    0.447109    11.00000    0.00874    0.00758 =
         0.01116    0.00274    0.00095    0.00410
MG2   5    0.666667    0.333333    0.498109    10.33333    0.00839    0.00839 =
         0.00821    0.00000    0.00000    0.00419
O2    3    0.222516    0.278906    0.585957    11.00000    0.00907    0.01019 =
         0.01389    0.00362    0.00103    0.00516
C2    1    0.167252    0.304388    0.552323    11.00000    0.00804    0.00862 =
         0.01054    0.00222    0.00076    0.00455
O3    3    0.095174    0.286953    0.595175    11.00000    0.01245    0.01830 =
         0.01652    0.00803    0.00716    0.00963
C3    1    0.476118    0.505659    0.552209    11.00000    0.00782    0.00875 =
         0.01042   -0.00154    0.00078    0.00446
MG3   5    0.000000    0.000000    0.504468    10.33333    0.00952    0.00952 =
         0.00950    0.00000    0.00000    0.00476
O4    3    0.144659    0.381930    0.404162    11.00000    0.01252    0.01684 =
         0.01529    0.00680    0.00166    0.01007
C4    1    0.507058    0.479559    0.446969    11.00000    0.00752    0.00799 =
         0.01069   -0.00126    0.00053    0.00377
O5    3    0.403033    0.439823    0.593730    11.00000    0.00822    0.00843 =
         0.01202   -0.00267    0.00184    0.00158
C5    1    0.305032    0.153991    0.447351    11.00000    0.00711    0.00790 =
         0.01171   -0.00169   -0.00182    0.00383
O6    3    0.454251    0.397410    0.415520    11.00000    0.00796    0.00932 =
         0.01383   -0.00480   -0.00069    0.00351
C6    1    0.365203    0.182196    0.550008    11.00000    0.00718    0.00799 =
         0.01169   -0.00153   -0.00211    0.00362
O7    3    0.576917    0.536013    0.402283    11.00000    0.01057    0.00966 =
         0.01721   -0.00209    0.00534    0.00119
O8    3    0.520141    0.583000    0.588062    11.00000    0.01026    0.00670 =
         0.01759   -0.00422    0.00013    0.00306
O9    3    0.293023    0.216852    0.408285    11.00000    0.01186    0.00803 =
         0.01379   -0.00086   -0.00525    0.00471
O10   3    0.382441    0.259775    0.588622    11.00000    0.01258    0.00862 =
         0.01219   -0.00265   -0.00482    0.00539
O11   3    0.273092    0.076390    0.411610    11.00000    0.01161    0.00927 =
         0.01785   -0.00552   -0.00487    0.00555
O12   3    0.392263    0.133046    0.586487    11.00000    0.01272    0.01139 =
         0.01760   -0.00007   -0.00435    0.00796
O13   3    0.111331    0.081189    0.601210    11.00000    0.01523    0.00951 =
         0.01489   -0.00090   -0.00496    0.00508
H13B  2    0.123274    0.123172    0.609704    11.00000   -1.50000
H13A  2    0.147191    0.073559    0.648363    11.00000   -1.50000
O14   3    0.030824    0.111889    0.410827    11.00000    0.01521    0.01487 =
         0.01490    0.00544    0.00577    0.01040
H14B  2   -0.001241    0.143289    0.405156    11.00000   -1.50000
H14A  2    0.056204    0.111941    0.355519    11.00000   -1.50000
O15   3    0.415811    0.778075    0.394181    11.00000    0.00978    0.01505 =
         0.01381    0.00510    0.00047    0.00507
H15B  2    0.479250    0.816325    0.393413    11.00000   -1.50000
H15A  2    0.386700    0.782166    0.338778    11.00000   -1.50000
O16   3    0.252868    0.555300    0.584845    11.00000    0.00974    0.01585 =
         0.01431    0.00510    0.00034    0.00562
H16B  2    0.261565    0.519623    0.640181    11.00000   -1.50000
H16A  2    0.208723    0.544008    0.591407    11.00000   -1.50000
O17   3    0.637063    0.415173    0.593680    11.00000    0.01486    0.00952 =
         0.01381   -0.00048    0.00473    0.00407
H17B  2    0.669788    0.460970    0.600562    11.00000   -1.50000
H17A  2    0.592556    0.404357    0.644804    11.00000   -1.50000

O18   3    0.748155    0.444679    0.403694    11.00000    0.00863    0.01457 =
         0.01335    0.00517    0.00015    0.00455
H18B  2    0.717551    0.445213    0.348419    11.00000   -1.50000
H18A  2    0.809174    0.479997    0.399845    11.00000   -1.50000
O19   3    0.663863    0.490907    0.251203    11.00000    0.01406    0.01196 =
         0.00883    0.00236    0.00256    0.00742
H19B  2    0.642483    0.502523    0.294189    11.00000   -1.50000
H19A  2    0.693781    0.537606    0.212923    11.00000   -1.50000
O20   3    0.495709    0.671769    0.244902    11.00000    0.01172    0.01486 =
         0.00961   -0.00316   -0.00135    0.00770
H20B  2    0.516199    0.642735    0.214006    11.00000   -1.50000
H20A  2    0.527586    0.695849    0.293346    11.00000   -1.50000
O21   3    0.158864    0.162496    0.252597    11.00000    0.01112    0.01261 =
         0.00954    0.00165   -0.00129    0.00446
H21B  2    0.195502    0.178829    0.299333    11.00000   -1.50000
H21A  2    0.171980    0.211227    0.218000    11.00000   -1.50000
HKLF 4


REM  P-31c_b.res in P3c1
REM wR2 = 0.0806, GooF = S = 1.062, Restrained GooF = 1.062 for all data
REM R1 = 0.0323 for 11480 Fo > 4sig(Fo) and 0.0382 for all 12716 data
REM 326 parameters refined using 2 restraints

END

WGHT      0.0384      0.8088

REM Highest difference peak  0.478,  deepest hole -0.713,  1-sigma level  0.120
Q1    1   0.1644  0.3660  0.4223  11.00000  0.05    0.48
Q2    1   0.0599  0.1074  0.7049  11.00000  0.05    0.44
Q3    1   0.4040  0.5986  0.2106  11.00000  0.05    0.42
Q4    1   0.2268  0.2296  0.5102  11.00000  0.05    0.42
Q5    1   0.7201  0.4736  0.6997  11.00000  0.05    0.41
Q6    1  -0.0513  0.0755  0.2951  11.00000  0.05    0.40
Q7    1   0.5027  0.5410  0.5698  11.00000  0.05    0.39
Q8    1   0.6048  0.4052  0.3333  11.00000  0.05    0.39
Q9    1   0.6335  0.5504  0.5181  11.00000  0.05    0.39
Q10   1   0.3281  0.4348  0.4959  11.00000  0.05    0.38
Q11   1   0.4318  0.1062  0.4900  11.00000  0.05    0.38
Q12   1   0.2953  0.1195  0.4319  11.00000  0.05    0.38
Q13   1   0.4623  0.7375  0.2889  11.00000  0.05    0.38
Q14   1   0.3002  0.1831  0.4211  11.00000  0.05    0.38
Q15   1   0.6029  0.3974  0.2730  11.00000  0.05    0.38
Q16   1   0.1029  0.4052  0.5440  11.00000  0.05    0.37
Q17   1   0.1312  0.2973  0.5750  11.00000  0.05    0.37
Q18   1   0.2785  0.0494  0.5198  11.00000  0.05    0.37
Q19   1   0.3970  0.1053  0.4898  11.00000  0.05    0.37
Q20   1   0.7940  0.4272  0.3055  11.00000  0.05    0.37
;
_shelx_res_checksum              67340
####################################################################### 
# 
# This file contains crystal structure data downloaded from the 
# Cambridge Structural Database (CSD) hosted by the Cambridge 
# Crystallographic Data Centre (CCDC).
# 
# Full information about CCDC data access policies and citation 
# guidelines are available at http://www.ccdc.cam.ac.uk/access/V1 
# 
# Audit and citation data items may have been added by the CCDC. 
# Please retain this information to preserve the provenance of 
# this file and to allow appropriate attribution of the data. 
# 
#######################################################################

data_StepI_dehydr
_database_code_depnum_ccdc_archive 'CCDC 1868684'
loop_
_audit_author_name
_audit_author_address
'Igor Huskic'
;McGill University
Canada
;
_audit_update_record             
;
2018-09-19 deposited with the CCDC.	2019-04-01 downloaded from the CCDC.
;
# start Validation Reply Form
_vrf_PLAT097_StepI_dehydr        
;
PROBLEM: Large Reported Max.  (Positive) Residual Density       3.62 eA-3
RESPONSE: Due to the stress damage upon heating and cooling of the crystal, the quality was of the crystal was somewhat poor. The structure was solved as as a twin with 4 components, however, some twinning belonging to smaller domains was unnacounted for.
;
_vrf_PLAT420_StepI_dehydr        
;
PROBLEM: D-H Without Acceptor       O11      --H11A     .     Please Check
RESPONSE: The hydrogens belonging to water molecules were located from the electron density map and their positions were allowed to refine with gentle restraints.
;
# Added during the CSD deposition process: Wednesday 19 September 2018 05:00 PM
# end Validation Reply Form


_audit_creation_method           SHELXL-2018/3
_shelx_SHELXL_version_number     2018/3
_chemical_name_systematic        
'Sodium magnesium iron(III) oxalate hexahydrate'
_chemical_name_common            ?
_chemical_formula_moiety         'Na Fe C6 O12 2-, Mg (H2O)6 2+'
_chemical_formula_sum            'C6 H12 Fe Mg Na O18'
_chemical_compound_source        synthetic
_chemical_properties_physical    
'moisture-sensitive, photo-sensitive,Moisture-sensitive,Deliquescent,Light-sensitive'
_exptl_crystal_recrystallization_method 'dehydrated from nonahydrate'
_chemical_melting_point          ?

_exptl_crystal_description       rhombohedral
_exptl_crystal_colour            'dull green'
_diffrn_ambient_temperature      100(2)
_diffrn_ambient_pressure         101325
_chemical_formula_weight         475.31

loop_
_atom_type_symbol
_atom_type_description
_atom_type_scat_dispersion_real
_atom_type_scat_dispersion_imag
_atom_type_scat_source
C C 0.0033 0.0016 'International Tables Vol C Tables 4.2.6.8 and 6.1.1.4'
H H 0.0000 0.0000 'International Tables Vol C Tables 4.2.6.8 and 6.1.1.4'
Fe Fe 0.3463 0.8444 'International Tables Vol C Tables 4.2.6.8 and 6.1.1.4'
Mg Mg 0.0486 0.0363 'International Tables Vol C Tables 4.2.6.8 and 6.1.1.4'
Na Na 0.0362 0.0249 'International Tables Vol C Tables 4.2.6.8 and 6.1.1.4'
O O 0.0106 0.0060 'International Tables Vol C Tables 4.2.6.8 and 6.1.1.4'

_space_group_crystal_system      trigonal
_space_group_IT_number           146
_space_group_name_H-M_alt        'R 3'
_space_group_name_Hall           'R 3'
_chemical_absolute_configuration .

loop_
_space_group_symop_operation_xyz
'x, y, z'
'-y, x-y, z'
'-x+y, -x, z'
'x+2/3, y+1/3, z+1/3'
'-y+2/3, x-y+1/3, z+1/3'
'-x+y+2/3, -x+1/3, z+1/3'
'x+1/3, y+2/3, z+2/3'
'-y+1/3, x-y+2/3, z+2/3'
'-x+y+1/3, -x+2/3, z+2/3'

_shelx_space_group_comment       
;
The symmetry employed for this shelxl refinement is uniquely defined
by the following loop, which should always be used as a source of
symmetry information in preference to the above space-group names.
They are only intended as comments.
;

_cell_length_a                   9.77454(19)
_cell_length_b                   9.77454(19)
_cell_length_c                   29.7940(11)
_cell_angle_alpha                90
_cell_angle_beta                 90
_cell_angle_gamma                120
_cell_volume                     2465.20(13)
_cell_formula_units_Z            6
_cell_measurement_temperature    100(2)
_cell_measurement_reflns_used    23935
_cell_measurement_theta_min      5.566
_cell_measurement_theta_max      74.781
_exptl_crystal_density_meas      ?
_exptl_crystal_density_method    ?
_exptl_crystal_density_diffrn    1.921
_exptl_crystal_F_000             1446
_exptl_transmission_factor_min   ?
_exptl_transmission_factor_max   ?
_exptl_crystal_size_max          0.200
_exptl_crystal_size_mid          0.200
_exptl_crystal_size_min          0.200
_exptl_absorpt_coefficient_mu    1.079
_shelx_estimated_absorpt_T_min   0.813
_shelx_estimated_absorpt_T_max   0.813
_exptl_absorpt_correction_type   multi-scan
_exptl_absorpt_correction_T_min  0.6468
_exptl_absorpt_correction_T_max  0.7474
_exptl_absorpt_process_details   'SADABS-2012/1, G. Sheldrick'
_exptl_absorpt_special_details   ?
_diffrn_radiation_probe          x-ray
_diffrn_radiation_type           MoK\a
_diffrn_radiation_wavelength     0.71073
_diffrn_source                   'sealed X-ray tube'
_diffrn_source_type              'Bruker D8'
_diffrn_measurement_device_type  'Bruker PHOTON 100 CMOS'
_diffrn_measurement_method       'omega scans'
_diffrn_detector_area_resol_mean ?
_diffrn_reflns_number            58144
_diffrn_reflns_av_unetI/netI     0.0548
_diffrn_reflns_av_R_equivalents  0.1089
_diffrn_reflns_limit_h_min       -16
_diffrn_reflns_limit_h_max       17
_diffrn_reflns_limit_k_min       -17
_diffrn_reflns_limit_k_max       17
_diffrn_reflns_limit_l_min       -52
_diffrn_reflns_limit_l_max       52
_diffrn_reflns_theta_min         2.051
_diffrn_reflns_theta_max         39.297
_diffrn_reflns_theta_full        25.250
_diffrn_measured_fraction_theta_max 0.978
_diffrn_measured_fraction_theta_full 0.999
_diffrn_reflns_Laue_measured_fraction_max 0.978
_diffrn_reflns_Laue_measured_fraction_full 0.999
_diffrn_reflns_point_group_measured_fraction_max 0.969
_diffrn_reflns_point_group_measured_fraction_full 0.999
_reflns_number_total             6325
_reflns_number_gt                5643
_reflns_threshold_expression     'I > 2\s(I)'
_reflns_Friedel_coverage         0.981
_reflns_Friedel_fraction_max     0.959
_reflns_Friedel_fraction_full    0.999

_reflns_special_details          
;
 Reflections were merged by SHELXL according to the crystal
 class for the calculation of statistics and refinement.
 
 _reflns_Friedel_fraction is defined as the number of unique
 Friedel pairs measured divided by the number that would be
 possible theoretically, ignoring centric projections and
 systematic absences. Completness statistics refer to single and
 composite reflections containing twin component 1 only.
;

_computing_data_collection       'APEX 2, Bruker-AXS'
_computing_cell_refinement       'SAINT V8.35A, Bruker-AXS'
_computing_data_reduction        'SAINT V8.35A, Bruker-AXS'
_computing_structure_solution    'SHELXT 2014/4 (Sheldrick, 2014)'
_computing_structure_refinement  'SHELXL-2018/3 (Sheldrick, 2018)'
_computing_molecular_graphics    ?
_computing_publication_material  ?
_refine_special_details          'Refined as a 2-component inversion twin.,Twin'
_refine_ls_structure_factor_coef Fsqd
_refine_ls_matrix_type           full
_refine_ls_weighting_scheme      calc
_refine_ls_weighting_details     
'w=1/[\s^2^(Fo^2^)+(0.0830P)^2^+6.4457P] where P=(Fo^2^+2Fc^2^)/3'
_atom_sites_solution_primary     ?
_atom_sites_solution_secondary   ?
_atom_sites_solution_hydrogens   difmap
_refine_ls_hydrogen_treatment    constr
_refine_ls_extinction_method     none
_refine_ls_extinction_coef       .
_refine_ls_abs_structure_details 
;
 Twinning involves inversion, so Flack parameter cannot be determined
;
_refine_ls_abs_structure_Flack   ?
_refine_ls_number_reflns         6325
_refine_ls_number_parameters     168
_refine_ls_number_restraints     1
_refine_ls_R_factor_all          0.0724
_refine_ls_R_factor_gt           0.0607
_refine_ls_wR_factor_ref         0.1672
_refine_ls_wR_factor_gt          0.1522
_refine_ls_goodness_of_fit_ref   1.086
_refine_ls_restrained_S_all      1.086
_refine_ls_shift/su_max          0.000
_refine_ls_shift/su_mean         0.000

loop_
_atom_site_label
_atom_site_type_symbol
_atom_site_fract_x
_atom_site_fract_y
_atom_site_fract_z
_atom_site_U_iso_or_equiv
_atom_site_adp_type
_atom_site_occupancy
_atom_site_site_symmetry_order
_atom_site_calc_flag
_atom_site_refinement_flags_posn
_atom_site_refinement_flags_adp
_atom_site_refinement_flags_occupancy
_atom_site_disorder_assembly
_atom_site_disorder_group
Fe1 Fe 0.000000 0.000000 0.41242(3) 0.0140(3) Uani 1 3 d S T P . .
Mg1 Mg 0.666667 0.333333 0.42073(15) 0.0138(4) Uani 1 3 d S T P . .
Na1 Na 0.333333 0.666667 0.43316(14) 0.0174(6) Uani 1 3 d S T P . .
O1 O 0.3449(5) 0.4986(5) 0.55196(14) 0.0147(6) Uani 1 1 d . . . . .
C1 C 0.4517(5) 0.4678(5) 0.56489(16) 0.0127(7) Uani 1 1 d . . . . .
Na2 Na 0.666667 0.333333 0.58851(16) 0.0149(7) Uani 1 3 d S T P . .
Fe2 Fe 0.333333 0.666667 0.58757(3) 0.0130(2) Uani 1 3 d S T P . .
Mg2 Mg 1.000000 1.000000 0.58810(12) 0.0126(4) Uani 1 3 d S T P . .
O2 O 0.4916(5) 0.6439(5) 0.62564(14) 0.0168(7) Uani 1 1 d . . . . .
C2 C 0.5405(5) 0.5561(5) 0.60811(18) 0.0135(7) Uani 1 1 d . . . . .
O3 O 0.4876(5) 0.3772(5) 0.54645(15) 0.0190(7) Uani 1 1 d . . . . .
C3 C 0.2003(5) 0.3227(6) 0.39811(17) 0.0138(7) Uani 1 1 d . . . . .
O8 O 0.1587(5) 0.1899(5) 0.37898(13) 0.0162(6) Uani 1 1 d . . . . .
O9 O 0.9482(4) 0.8037(5) 0.62616(14) 0.0177(6) Uani 1 1 d . . . . .
H9A H 0.844884 0.735081 0.626863 0.027 Uiso 1 1 d R U . . .
H9B H 0.979742 0.829093 0.654479 0.027 Uiso 1 1 d R U . . .
O10 O 1.0566(5) 1.1947(5) 0.54724(14) 0.0175(6) Uani 1 1 d . . . . .
H10A H 1.049835 1.170124 0.518441 0.026 Uiso 1 1 d R U . . .
H10B H 1.154114 1.272240 0.552187 0.026 Uiso 1 1 d R U . . .
O11 O 0.4704(5) 0.2838(5) 0.45911(15) 0.0198(8) Uani 1 1 d . . . . .
H11A H 0.402409 0.308717 0.445402 0.030 Uiso 1 1 d R U . . .
H11B H 0.495883 0.336873 0.485646 0.030 Uiso 1 1 d R U . . .
O12 O 0.6125(5) 0.4752(5) 0.38232(14) 0.0187(7) Uani 1 1 d . . . . .
H12A H 0.690190 0.574416 0.382830 0.028 Uiso 1 1 d R U . . .
H12B H 0.526511 0.473865 0.392182 0.028 Uiso 1 1 d R U . . .
O7 O 0.0033(4) 0.1690(5) 0.45258(14) 0.0144(6) Uani 1 1 d . . . . .
O6 O 0.1309(5) 0.4317(5) 0.46126(15) 0.0198(7) Uani 1 1 d . . . . .
O5 O 0.3064(5) 0.4535(4) 0.38515(14) 0.0179(6) Uani 1 1 d . . . . .
C4 C 0.1072(5) 0.3143(6) 0.44125(17) 0.0141(7) Uani 1 1 d . . . . .
O4 O 0.6495(5) 0.5396(4) 0.62241(14) 0.0176(6) Uani 1 1 d . . . . .

loop_
_atom_site_aniso_label
_atom_site_aniso_U_11
_atom_site_aniso_U_22
_atom_site_aniso_U_33
_atom_site_aniso_U_23
_atom_site_aniso_U_13
_atom_site_aniso_U_12
Fe1 0.0117(3) 0.0117(3) 0.0185(6) 0.000 0.000 0.00585(14)
Mg1 0.0117(6) 0.0117(6) 0.0179(10) 0.000 0.000 0.0059(3)
Na1 0.0113(8) 0.0113(8) 0.0295(18) 0.000 0.000 0.0056(4)
O1 0.0149(14) 0.0123(14) 0.0174(16) -0.0019(12) -0.0016(11) 0.0072(12)
C1 0.0094(14) 0.0118(15) 0.0176(17) -0.0021(13) -0.0011(12) 0.0057(11)
Na2 0.0084(7) 0.0084(7) 0.028(2) 0.000 0.000 0.0042(4)
Fe2 0.0103(3) 0.0103(3) 0.0184(6) 0.000 0.000 0.00517(13)
Mg2 0.0121(5) 0.0121(5) 0.0138(8) 0.000 0.000 0.0060(3)
O2 0.0160(15) 0.0178(15) 0.0194(16) -0.0048(13) -0.0030(12) 0.0106(14)
C2 0.0085(14) 0.0088(15) 0.0229(19) -0.0016(14) -0.0016(13) 0.0042(12)
O3 0.0193(16) 0.0189(16) 0.0228(19) -0.0048(13) -0.0038(13) 0.0127(14)
C3 0.0101(14) 0.0127(16) 0.0195(18) 0.0035(14) 0.0025(13) 0.0063(13)
O8 0.0153(15) 0.0148(15) 0.0169(15) 0.0012(12) 0.0016(12) 0.0063(12)
O9 0.0131(14) 0.0163(15) 0.0200(16) 0.0018(12) -0.0022(12) 0.0046(12)
O10 0.0162(14) 0.0141(14) 0.0180(15) 0.0009(12) -0.0024(12) 0.0044(12)
O11 0.0171(16) 0.0183(16) 0.0203(18) -0.0036(13) 0.0029(14) 0.0061(14)
O12 0.0143(14) 0.0209(16) 0.0209(17) 0.0024(13) 0.0007(12) 0.0089(13)
O7 0.0124(14) 0.0107(13) 0.0201(16) 0.0027(11) 0.0038(11) 0.0057(11)
O6 0.0206(17) 0.0145(15) 0.0243(18) -0.0032(13) 0.0037(14) 0.0087(13)
O5 0.0157(15) 0.0123(14) 0.0228(17) 0.0024(12) 0.0020(12) 0.0048(12)
C4 0.0097(16) 0.0142(16) 0.0185(18) 0.0008(14) 0.0001(13) 0.0062(14)
O4 0.0139(14) 0.0143(14) 0.0269(18) -0.0029(13) -0.0046(13) 0.0087(13)

_geom_special_details            
;
 All esds (except the esd in the dihedral angle between two l.s. planes)
 are estimated using the full covariance matrix.  The cell esds are taken
 into account individually in the estimation of esds in distances, angles
 and torsion angles; correlations between esds in cell parameters are only
 used when they are defined by crystal symmetry.  An approximate (isotropic)
 treatment of cell esds is used for estimating esds involving l.s. planes.
;

loop_
_geom_bond_atom_site_label_1
_geom_bond_atom_site_label_2
_geom_bond_distance
_geom_bond_site_symmetry_2
_geom_bond_publ_flag
Fe1 O8 1.991(4) . ?
Fe1 O8 1.992(4) 2 ?
Fe1 O8 1.992(4) 3 ?
Fe1 O7 2.027(4) 3 ?
Fe1 O7 2.027(4) 2 ?
Fe1 O7 2.027(4) . ?
Mg1 O12 2.061(5) 2_655 ?
Mg1 O12 2.061(5) 3_665 ?
Mg1 O12 2.061(5) . ?
Mg1 O11 2.072(5) . ?
Mg1 O11 2.072(5) 2_655 ?
Mg1 O11 2.072(5) 3_665 ?
Na1 O6 2.312(4) 3_565 ?
Na1 O6 2.312(4) 2_665 ?
Na1 O6 2.312(5) . ?
Na1 O5 2.431(5) 3_565 ?
Na1 O5 2.431(5) 2_665 ?
Na1 O5 2.431(5) . ?
Na1 C4 3.032(5) 3_565 ?
Na1 C4 3.032(5) . ?
Na1 C4 3.032(5) 2_665 ?
Na1 C3 3.117(5) . ?
Na1 C3 3.117(5) 3_565 ?
Na1 C3 3.117(5) 2_665 ?
O1 C1 1.282(6) . ?
O1 Fe2 2.006(4) . ?
C1 O3 1.232(6) . ?
C1 C2 1.552(6) . ?
C1 Na2 3.066(5) . ?
Na2 O4 2.335(4) 3_665 ?
Na2 O4 2.335(4) 2_655 ?
Na2 O4 2.335(4) . ?
Na2 O3 2.360(5) . ?
Na2 O3 2.360(5) 2_655 ?
Na2 O3 2.360(5) 3_665 ?
Na2 C2 3.048(5) 3_665 ?
Na2 C2 3.048(5) 2_655 ?
Na2 C2 3.048(4) . ?
Fe2 O2 2.018(4) 2_665 ?
Fe2 O2 2.018(4) 3_565 ?
Fe2 O2 2.018(4) . ?
Mg2 O9 2.062(4) . ?
Mg2 O9 2.062(4) 2_765 ?
Mg2 O9 2.062(4) 3_675 ?
Mg2 O10 2.087(5) 2_765 ?
Mg2 O10 2.087(4) 3_675 ?
Mg2 O10 2.088(4) . ?
O2 C2 1.284(6) . ?
C2 O4 1.231(6) . ?
C3 O5 1.239(6) . ?
C3 O8 1.283(6) . ?
C3 C4 1.553(6) . ?
O9 H9A 0.8907 . ?
O9 H9B 0.8900 . ?
O10 H10A 0.8846 . ?
O10 H10B 0.8841 . ?
O11 H11A 0.9106 . ?
O11 H11B 0.9092 . ?
O12 H12A 0.8835 . ?
O12 H12B 0.8838 . ?
O7 C4 1.312(6) . ?
O6 C4 1.208(6) . ?

loop_
_geom_angle_atom_site_label_1
_geom_angle_atom_site_label_2
_geom_angle_atom_site_label_3
_geom_angle
_geom_angle_site_symmetry_1
_geom_angle_site_symmetry_3
_geom_angle_publ_flag
O8 Fe1 O8 97.16(16) . 2 ?
O8 Fe1 O8 97.16(16) . 3 ?
O8 Fe1 O8 97.16(16) 2 3 ?
O8 Fe1 O7 93.08(16) . 3 ?
O8 Fe1 O7 169.75(17) 2 3 ?
O8 Fe1 O7 81.26(16) 3 3 ?
O8 Fe1 O7 169.75(16) . 2 ?
O8 Fe1 O7 81.26(16) 2 2 ?
O8 Fe1 O7 93.09(16) 3 2 ?
O7 Fe1 O7 88.70(17) 3 2 ?
O8 Fe1 O7 81.26(16) . . ?
O8 Fe1 O7 93.08(16) 2 . ?
O8 Fe1 O7 169.75(16) 3 . ?
O7 Fe1 O7 88.70(17) 3 . ?
O7 Fe1 O7 88.70(17) 2 . ?
O12 Mg1 O12 92.2(2) 2_655 3_665 ?
O12 Mg1 O12 92.2(2) 2_655 . ?
O12 Mg1 O12 92.2(2) 3_665 . ?
O12 Mg1 O11 88.58(16) 2_655 . ?
O12 Mg1 O11 178.7(2) 3_665 . ?
O12 Mg1 O11 86.79(17) . . ?
O12 Mg1 O11 86.79(17) 2_655 2_655 ?
O12 Mg1 O11 88.58(16) 3_665 2_655 ?
O12 Mg1 O11 178.7(2) . 2_655 ?
O11 Mg1 O11 92.5(2) . 2_655 ?
O12 Mg1 O11 178.7(2) 2_655 3_665 ?
O12 Mg1 O11 86.79(17) 3_665 3_665 ?
O12 Mg1 O11 88.59(16) . 3_665 ?
O11 Mg1 O11 92.5(2) . 3_665 ?
O11 Mg1 O11 92.5(2) 2_655 3_665 ?
O6 Na1 O6 107.66(15) 3_565 2_665 ?
O6 Na1 O6 107.66(15) 3_565 . ?
O6 Na1 O6 107.66(15) 2_665 . ?
O6 Na1 O5 71.92(14) 3_565 3_565 ?
O6 Na1 O5 160.8(2) 2_665 3_565 ?
O6 Na1 O5 90.29(15) . 3_565 ?
O6 Na1 O5 90.29(15) 3_565 2_665 ?
O6 Na1 O5 71.92(14) 2_665 2_665 ?
O6 Na1 O5 160.8(2) . 2_665 ?
O5 Na1 O5 88.89(18) 3_565 2_665 ?
O6 Na1 O5 160.8(2) 3_565 . ?
O6 Na1 O5 90.29(15) 2_665 . ?
O6 Na1 O5 71.92(14) . . ?
O5 Na1 O5 88.89(18) 3_565 . ?
O5 Na1 O5 88.89(18) 2_665 . ?
O6 Na1 C4 21.13(13) 3_565 3_565 ?
O6 Na1 C4 127.55(17) 2_665 3_565 ?
O6 Na1 C4 103.71(15) . 3_565 ?
O5 Na1 C4 50.81(13) 3_565 3_565 ?
O5 Na1 C4 90.55(14) 2_665 3_565 ?
O5 Na1 C4 139.69(19) . 3_565 ?
O6 Na1 C4 127.55(17) 3_565 . ?
O6 Na1 C4 103.71(15) 2_665 . ?
O6 Na1 C4 21.13(13) . . ?
O5 Na1 C4 90.55(14) 3_565 . ?
O5 Na1 C4 139.69(19) 2_665 . ?
O5 Na1 C4 50.81(13) . . ?
C4 Na1 C4 119.38(4) 3_565 . ?
O6 Na1 C4 103.72(15) 3_565 2_665 ?
O6 Na1 C4 21.13(13) 2_665 2_665 ?
O6 Na1 C4 127.55(16) . 2_665 ?
O5 Na1 C4 139.69(19) 3_565 2_665 ?
O5 Na1 C4 50.81(13) 2_665 2_665 ?
O5 Na1 C4 90.55(14) . 2_665 ?
C4 Na1 C4 119.38(4) 3_565 2_665 ?
C4 Na1 C4 119.38(4) . 2_665 ?
O6 Na1 C3 151.98(14) 3_565 . ?
O6 Na1 C3 96.87(14) 2_665 . ?
O6 Na1 C3 50.33(13) . . ?
O5 Na1 C3 89.33(16) 3_565 . ?
O5 Na1 C3 110.48(18) 2_665 . ?
O5 Na1 C3 21.59(13) . . ?
C4 Na1 C3 135.28(13) 3_565 . ?
C4 Na1 C3 29.22(11) . . ?
C4 Na1 C3 104.01(12) 2_665 . ?
O6 Na1 C3 50.33(13) 3_565 3_565 ?
O6 Na1 C3 151.98(14) 2_665 3_565 ?
O6 Na1 C3 96.87(14) . 3_565 ?
O5 Na1 C3 21.59(13) 3_565 3_565 ?
O5 Na1 C3 89.33(15) 2_665 3_565 ?
O5 Na1 C3 110.48(18) . 3_565 ?
C4 Na1 C3 29.22(11) 3_565 3_565 ?
C4 Na1 C3 104.01(12) . 3_565 ?
C4 Na1 C3 135.28(13) 2_665 3_565 ?
C3 Na1 C3 109.36(12) . 3_565 ?
O6 Na1 C3 96.87(14) 3_565 2_665 ?
O6 Na1 C3 50.33(13) 2_665 2_665 ?
O6 Na1 C3 151.98(13) . 2_665 ?
O5 Na1 C3 110.48(18) 3_565 2_665 ?
O5 Na1 C3 21.59(13) 2_665 2_665 ?
O5 Na1 C3 89.33(16) . 2_665 ?
C4 Na1 C3 104.01(12) 3_565 2_665 ?
C4 Na1 C3 135.28(13) . 2_665 ?
C4 Na1 C3 29.22(11) 2_665 2_665 ?
C3 Na1 C3 109.36(12) . 2_665 ?
C3 Na1 C3 109.36(12) 3_565 2_665 ?
C1 O1 Fe2 114.8(3) . . ?
O3 C1 O1 126.3(5) . . ?
O3 C1 C2 119.3(4) . . ?
O1 C1 C2 114.4(4) . . ?
O3 C1 Na2 44.9(3) . . ?
O1 C1 Na2 169.4(3) . . ?
C2 C1 Na2 74.7(2) . . ?
O4 Na2 O4 102.67(19) 3_665 2_655 ?
O4 Na2 O4 102.67(19) 3_665 . ?
O4 Na2 O4 102.67(19) 2_655 . ?
O4 Na2 O3 165.64(18) 3_665 . ?
O4 Na2 O3 91.59(15) 2_655 . ?
O4 Na2 O3 72.10(14) . . ?
O4 Na2 O3 91.59(15) 3_665 2_655 ?
O4 Na2 O3 72.10(14) 2_655 2_655 ?
O4 Na2 O3 165.64(18) . 2_655 ?
O3 Na2 O3 94.4(2) . 2_655 ?
O4 Na2 O3 72.10(14) 3_665 3_665 ?
O4 Na2 O3 165.64(17) 2_655 3_665 ?
O4 Na2 O3 91.59(15) . 3_665 ?
O3 Na2 O3 94.4(2) . 3_665 ?
O3 Na2 O3 94.4(2) 2_655 3_665 ?
O4 Na2 C2 21.67(13) 3_665 3_665 ?
O4 Na2 C2 124.3(2) 2_655 3_665 ?
O4 Na2 C2 96.71(15) . 3_665 ?
O3 Na2 C2 144.08(19) . 3_665 ?
O3 Na2 C2 97.20(15) 2_655 3_665 ?
O3 Na2 C2 50.95(14) 3_665 3_665 ?
O4 Na2 C2 96.71(15) 3_665 2_655 ?
O4 Na2 C2 21.67(13) 2_655 2_655 ?
O4 Na2 C2 124.3(2) . 2_655 ?
O3 Na2 C2 97.20(15) . 2_655 ?
O3 Na2 C2 50.95(14) 2_655 2_655 ?
O3 Na2 C2 144.08(19) 3_665 2_655 ?
C2 Na2 C2 116.42(9) 3_665 2_655 ?
O4 Na2 C2 124.3(2) 3_665 . ?
O4 Na2 C2 96.71(15) 2_655 . ?
O4 Na2 C2 21.68(13) . . ?
O3 Na2 C2 50.95(14) . . ?
O3 Na2 C2 144.08(19) 2_655 . ?
O3 Na2 C2 97.20(15) 3_665 . ?
C2 Na2 C2 116.42(9) 3_665 . ?
C2 Na2 C2 116.42(9) 2_655 . ?
O4 Na2 C1 152.30(16) 3_665 . ?
O4 Na2 C1 92.52(14) 2_655 . ?
O4 Na2 C1 50.84(13) . . ?
O3 Na2 C1 21.65(13) . . ?
O3 Na2 C1 115.27(19) 2_655 . ?
O3 Na2 C1 97.87(17) 3_665 . ?
C2 Na2 C1 137.62(12) 3_665 . ?
C2 Na2 C1 105.33(12) 2_655 . ?
C2 Na2 C1 29.40(11) . . ?
O4 Na2 C1 92.52(14) 3_665 2_655 ?
O4 Na2 C1 50.84(13) 2_655 2_655 ?
O4 Na2 C1 152.30(16) . 2_655 ?
O3 Na2 C1 97.87(17) . 2_655 ?
O3 Na2 C1 21.65(13) 2_655 2_655 ?
O3 Na2 C1 115.27(19) 3_665 2_655 ?
C2 Na2 C1 105.33(12) 3_665 2_655 ?
C2 Na2 C1 29.40(11) 2_655 2_655 ?
C2 Na2 C1 137.62(12) . 2_655 ?
C1 Na2 C1 114.89(10) . 2_655 ?
O4 Na2 C1 50.84(13) 3_665 3_665 ?
O4 Na2 C1 152.30(16) 2_655 3_665 ?
O4 Na2 C1 92.52(14) . 3_665 ?
O3 Na2 C1 115.27(19) . 3_665 ?
O3 Na2 C1 97.87(17) 2_655 3_665 ?
O3 Na2 C1 21.65(13) 3_665 3_665 ?
C2 Na2 C1 29.40(11) 3_665 3_665 ?
C2 Na2 C1 137.62(11) 2_655 3_665 ?
C2 Na2 C1 105.33(12) . 3_665 ?
C1 Na2 C1 114.89(10) . 3_665 ?
C1 Na2 C1 114.89(10) 2_655 3_665 ?
O1 Fe2 O1 94.61(17) . 2_665 ?
O1 Fe2 O1 94.61(17) . 3_565 ?
O1 Fe2 O1 94.60(17) 2_665 3_565 ?
O1 Fe2 O2 171.38(17) . 2_665 ?
O1 Fe2 O2 81.19(16) 2_665 2_665 ?
O1 Fe2 O2 93.23(16) 3_565 2_665 ?
O1 Fe2 O2 93.23(17) . 3_565 ?
O1 Fe2 O2 171.38(17) 2_665 3_565 ?
O1 Fe2 O2 81.19(16) 3_565 3_565 ?
O2 Fe2 O2 91.49(17) 2_665 3_565 ?
O1 Fe2 O2 81.19(15) . . ?
O1 Fe2 O2 93.23(17) 2_665 . ?
O1 Fe2 O2 171.38(17) 3_565 . ?
O2 Fe2 O2 91.49(17) 2_665 . ?
O2 Fe2 O2 91.49(17) 3_565 . ?
O9 Mg2 O9 92.7(2) . 2_765 ?
O9 Mg2 O9 92.7(2) . 3_675 ?
O9 Mg2 O9 92.7(2) 2_765 3_675 ?
O9 Mg2 O10 89.94(16) . 2_765 ?
O9 Mg2 O10 177.3(2) 2_765 2_765 ?
O9 Mg2 O10 87.95(16) 3_675 2_765 ?
O9 Mg2 O10 87.95(15) . 3_675 ?
O9 Mg2 O10 89.94(16) 2_765 3_675 ?
O9 Mg2 O10 177.3(2) 3_675 3_675 ?
O10 Mg2 O10 89.4(2) 2_765 3_675 ?
O9 Mg2 O10 177.3(2) . . ?
O9 Mg2 O10 87.95(15) 2_765 . ?
O9 Mg2 O10 89.94(16) 3_675 . ?
O10 Mg2 O10 89.4(2) 2_765 . ?
O10 Mg2 O10 89.4(2) 3_675 . ?
C2 O2 Fe2 114.0(3) . . ?
O4 C2 O2 125.6(5) . . ?
O4 C2 C1 119.6(4) . . ?
O2 C2 C1 114.7(4) . . ?
O4 C2 Na2 44.5(3) . . ?
O2 C2 Na2 167.0(4) . . ?
C1 C2 Na2 75.9(2) . . ?
C1 O3 Na2 113.4(3) . . ?
O5 C3 O8 125.7(5) . . ?
O5 C3 C4 118.6(4) . . ?
O8 C3 C4 115.7(4) . . ?
O5 C3 Na1 46.2(3) . . ?
O8 C3 Na1 171.9(4) . . ?
C4 C3 Na1 72.3(3) . . ?
C3 O8 Fe1 115.2(3) . . ?
Mg2 O9 H9A 111.8 . . ?
Mg2 O9 H9B 111.9 . . ?
H9A O9 H9B 107.0 . . ?
Mg2 O10 H10A 111.6 . . ?
Mg2 O10 H10B 111.4 . . ?
H10A O10 H10B 107.3 . . ?
Mg1 O11 H11A 113.8 . . ?
Mg1 O11 H11B 112.9 . . ?
H11A O11 H11B 105.4 . . ?
Mg1 O12 H12A 111.1 . . ?
Mg1 O12 H12B 111.6 . . ?
H12A O12 H12B 107.5 . . ?
C4 O7 Fe1 114.8(3) . . ?
C4 O6 Na1 115.3(3) . . ?
C3 O5 Na1 112.2(3) . . ?
O6 C4 O7 125.3(5) . . ?
O6 C4 C3 122.0(4) . . ?
O7 C4 C3 112.7(4) . . ?
O6 C4 Na1 43.6(3) . . ?
O7 C4 Na1 168.7(4) . . ?
C3 C4 Na1 78.4(3) . . ?
C2 O4 Na2 113.8(3) . . ?

loop_
_geom_torsion_atom_site_label_1
_geom_torsion_atom_site_label_2
_geom_torsion_atom_site_label_3
_geom_torsion_atom_site_label_4
_geom_torsion
_geom_torsion_site_symmetry_1
_geom_torsion_site_symmetry_2
_geom_torsion_site_symmetry_3
_geom_torsion_site_symmetry_4
_geom_torsion_publ_flag
Fe2 O1 C1 O3 -174.9(4) . . . . ?
Fe2 O1 C1 C2 5.2(5) . . . . ?
Fe2 O1 C1 Na2 152.9(18) . . . . ?
Fe2 O2 C2 O4 171.1(4) . . . . ?
Fe2 O2 C2 C1 -8.1(5) . . . . ?
Fe2 O2 C2 Na2 -151.8(13) . . . . ?
O3 C1 C2 O4 2.8(7) . . . . ?
O1 C1 C2 O4 -177.2(5) . . . . ?
Na2 C1 C2 O4 8.7(4) . . . . ?
O3 C1 C2 O2 -177.9(5) . . . . ?
O1 C1 C2 O2 2.0(6) . . . . ?
Na2 C1 C2 O2 -172.1(4) . . . . ?
O3 C1 C2 Na2 -5.8(4) . . . . ?
O1 C1 C2 Na2 174.1(4) . . . . ?
O1 C1 O3 Na2 -172.0(4) . . . . ?
C2 C1 O3 Na2 7.9(6) . . . . ?
O5 C3 O8 Fe1 173.5(4) . . . . ?
C4 C3 O8 Fe1 -6.4(5) . . . . ?
O8 C3 O5 Na1 179.1(4) . . . . ?
C4 C3 O5 Na1 -1.1(5) . . . . ?
Na1 O6 C4 O7 176.9(4) . . . . ?
Na1 O6 C4 C3 -3.4(6) . . . . ?
Fe1 O7 C4 O6 -178.2(4) . . . . ?
Fe1 O7 C4 C3 2.1(5) . . . . ?
Fe1 O7 C4 Na1 -167.1(15) . . . . ?
O5 C3 C4 O6 3.2(7) . . . . ?
O8 C3 C4 O6 -176.9(5) . . . . ?
Na1 C3 C4 O6 2.4(4) . . . . ?
O5 C3 C4 O7 -177.0(5) . . . . ?
O8 C3 C4 O7 2.8(6) . . . . ?
Na1 C3 C4 O7 -177.8(4) . . . . ?
O5 C3 C4 Na1 0.8(4) . . . . ?
O8 C3 C4 Na1 -179.3(4) . . . . ?
O2 C2 O4 Na2 168.9(4) . . . . ?
C1 C2 O4 Na2 -12.0(6) . . . . ?

_refine_diff_density_max         3.617
_refine_diff_density_min         -1.649
_refine_diff_density_rms         0.176

_shelx_res_file                  
;
TITL shelxt_a.res in R3
    filipov_res_s_twin_operatorom.res
    created by SHELXL-2018/3 at 10:16:26 on 09-Aug-2018
CELL 0.71073  9.77454  9.77454 29.7940  90  90 120
ZERR       6  0.00019  0.00019  0.0011   0   0   0
LATT -3
SYMM -Y,+X-Y,+Z
SYMM +Y-X,-X,+Z
SFAC C    H    Fe   Mg   Na   O
UNIT 36   72   6    6    6    108
LIST 4 ! automatically inserted. Change 6 to 4 for CHECKCIF!!
OMIT -3 180
ACTA 50.50
L.S. 99
PLAN  10
FMAP 2
MERG 2
BOND $H
CONF
SIZE 0.2 0.2 0.2
TEMP -173
TWIN 1 1 0 0 -1 0 0 0 1
WGHT    0.083000    6.445700
BASF   0.50471
FVAR       2.35440
FE1   3    0.000000    0.000000    0.412419    10.33333    0.01170    0.01170 =
         0.01850    0.00000    0.00000    0.00585
MG1   4    0.666667    0.333333    0.420734    10.33333    0.01171    0.01171 =
         0.01788    0.00000    0.00000    0.00586
NA1   5    0.333333    0.666667    0.433164    10.33333    0.01128    0.01128 =
         0.02950    0.00000    0.00000    0.00564
O1    6    0.344883    0.498587    0.551958    11.00000    0.01489    0.01229 =
         0.01742   -0.00195   -0.00161    0.00720
C1    1    0.451678    0.467750    0.564887    11.00000    0.00937    0.01177 =
         0.01760   -0.00208   -0.00110    0.00568
NA2   5    0.666667    0.333333    0.588512    10.33333    0.00844    0.00844 =
         0.02771    0.00000    0.00000    0.00422
FE2   3    0.333333    0.666667    0.587566    10.33333    0.01034    0.01034 =
         0.01837    0.00000    0.00000    0.00517
MG2   4    1.000000    1.000000    0.588103    10.33333    0.01207    0.01207 =
         0.01378    0.00000    0.00000    0.00603
O2    6    0.491568    0.643896    0.625643    11.00000    0.01601    0.01779 =
         0.01943   -0.00484   -0.00299    0.01059
C2    1    0.540463    0.556083    0.608105    11.00000    0.00852    0.00877 =
         0.02286   -0.00158   -0.00156    0.00416
O3    6    0.487590    0.377213    0.546448    11.00000    0.01932    0.01895 =
         0.02280   -0.00478   -0.00375    0.01265
C3    1    0.200259    0.322655    0.398105    11.00000    0.01005    0.01271 =
         0.01951    0.00354    0.00249    0.00627
O8    6    0.158723    0.189948    0.378983    11.00000    0.01525    0.01485 =
         0.01694    0.00124    0.00159    0.00627
O9    6    0.948242    0.803714    0.626156    11.00000    0.01312    0.01627 =
         0.02002    0.00182   -0.00216    0.00463
AFIX   7
H9A   2    0.844884    0.735081    0.626863    11.00000   -1.50000
H9B   2    0.979742    0.829093    0.654479    11.00000   -1.50000
AFIX   0
O10   6    1.056647    1.194726    0.547240    11.00000    0.01620    0.01409 =
         0.01799    0.00094   -0.00239    0.00443
AFIX   7
H10A  2    1.049835    1.170124    0.518441    11.00000   -1.50000
H10B  2    1.154114    1.272240    0.552187    11.00000   -1.50000
AFIX   0
O11   6    0.470406    0.283846    0.459112    11.00000    0.01709    0.01827 =
         0.02029   -0.00363    0.00286    0.00606
AFIX   7
H11A  2    0.402409    0.308717    0.445402    11.00000   -1.50000
H11B  2    0.495883    0.336873    0.485646    11.00000   -1.50000
AFIX   0
O12   6    0.612468    0.475242    0.382322    11.00000    0.01435    0.02086 =
         0.02089    0.00237    0.00069    0.00888
AFIX   7
H12A  2    0.690190    0.574416    0.382830    11.00000   -1.50000
H12B  2    0.526511    0.473865    0.392182    11.00000   -1.50000
AFIX   0
O7    6    0.003279    0.168993    0.452575    11.00000    0.01242    0.01071 =
         0.02008    0.00273    0.00376    0.00571
O6    6    0.130871    0.431717    0.461257    11.00000    0.02057    0.01450 =
         0.02427   -0.00322    0.00369    0.00872
O5    6    0.306441    0.453505    0.385154    11.00000    0.01569    0.01226 =
         0.02283    0.00240    0.00199    0.00482
C4    1    0.107250    0.314348    0.441247    11.00000    0.00974    0.01421 =
         0.01855    0.00076    0.00014    0.00620
O4    6    0.649455    0.539591    0.622414    11.00000    0.01388    0.01429 =
         0.02692   -0.00294   -0.00458    0.00874
REM #####
HKLF 4


REM  shelxt_a.res in R3
REM wR2 = 0.1672, GooF = S = 1.086, Restrained GooF = 1.086 for all data
REM R1 = 0.0607 for 5643 Fo > 4sig(Fo) and 0.0724 for all 6325 data
REM 168 parameters refined using 1 restraints

END

WGHT      0.0830      6.4457

REM Highest difference peak  3.617,  deepest hole -1.649,  1-sigma level  0.176
Q1    1   0.0000  0.0000  0.3826  10.33333  0.05    3.62
Q2    1   0.0000  0.0000  0.4626  10.33333  0.05    3.17
Q3    1   0.3333  0.6667  0.6168  10.33333  0.05    2.70
Q4    1   0.3333  0.6667  0.4628  10.33333  0.05    2.43
Q5    1   0.3333  0.6667  0.5388  10.33333  0.05    2.32
Q6    1   0.3333  0.6667  0.3784  10.33333  0.05    2.15
Q7    1   0.6667  0.3333  0.3831  10.33333  0.05    1.87
Q8    1   1.0000  1.0000  0.6227  10.33333  0.05    1.69
Q9    1   0.3333  0.6667  0.5676  10.33333  0.05    1.62
Q10   1   1.0000  1.0000  0.4827  10.33333  0.05    1.49
;
_shelx_res_checksum              23559
####################################################################### 
# 
# This file contains crystal structure data downloaded from the 
# Cambridge Structural Database (CSD) hosted by the Cambridge 
# Crystallographic Data Centre (CCDC).
# 
# Full information about CCDC data access policies and citation 
# guidelines are available at http://www.ccdc.cam.ac.uk/access/V1 
# 
# Audit and citation data items may have been added by the CCDC. 
# Please retain this information to preserve the provenance of 
# this file and to allow appropriate attribution of the data. 
# 
#######################################################################

data_StepII_dehydr
_database_code_depnum_ccdc_archive 'CCDC 1868685'
loop_
_audit_author_name
_audit_author_address
'Igor Huskic'
;McGill University
Canada
;
_audit_update_record             
;
2018-09-19 deposited with the CCDC.	2019-04-01 downloaded from the CCDC.
;
# start Validation Reply Form
_vrf_PLAT112_StepII_dehydr       
;
PROBLEM: ADDSYM Detects New (Pseudo) Symm. Elem         c        100 %Fit
RESPONSE: Refinement in the centrosymmetric P-3 resulted in a higher Rwp value than refinement in P3.
;
_vrf_PLAT112_StepII_dehydr_2     
;
PROBLEM: ADDSYM Detects New (Pseudo) Symm. Elem         c        100 %Fit
RESPONSE: Refinement in the centrosymmetric P-3 resulted in a higher Rwp value than refinement in P3.
;
_vrf_PLAT112_StepII_dehydr_3     
;
PROBLEM: ADDSYM Detects New (Pseudo) Symm. Elem         c        100 %Fit
RESPONSE: Refinement in the centrosymmetric P-3 resulted in a higher Rwp value than refinement in P3.
;
_vrf_PLAT341_StepII_dehydr       
;
PROBLEM: Low Bond Precision on  C-C Bonds ...............       0.02 Ang.
RESPONSE: Result of low quality data due to thermal stress on the crystal upon dehydration
;
_vrf_PLAT420_StepII_dehydr       
;
PROBLEM: D-H Without Acceptor       O10      --H10B     .     Please Check
RESPONSE: The hydrogens belonging to water molecules were located from the electron density map and their positions were allowed to refine with gentle restraints.
;
_vrf_PLAT420_StepII_dehydr_2     
;
PROBLEM: D-H Without Acceptor       O11      --H11B     .     Please Check
RESPONSE: The hydrogens belonging to water molecules were located from the electron density map and their positions were allowed to refine with gentle restraints.
;
_vrf_PLAT420_StepII_dehydr_3     
;
PROBLEM: D-H Without Acceptor       O12      --H12B     .     Please Check
RESPONSE: The hydrogens belonging to water molecules were located from the electron density map and their positions were allowed to refine with gentle restraints.
;
# Added during the CSD deposition process: Wednesday 19 September 2018 05:00 PM
# end Validation Reply Form


_audit_creation_method           SHELXL-2018/3
_shelx_SHELXL_version_number     2018/3
_chemical_name_systematic        
'Sodium magnesium iron(III) oxalate hexahydrate'
_chemical_name_common            ?
_chemical_formula_moiety         'Na Fe C6 O12 2-, Mg H12 O6 2+ '
_chemical_formula_sum            'C6 H12 Fe Mg Na O18'
_chemical_compound_source        synthetic
_chemical_properties_physical    
'hygroscopic, , photo-sensitive, moisture-sensitive,Moisture-sensitive,Hygroscopic,Light-sensitive'
_exptl_crystal_recrystallization_method dehydrated
_chemical_melting_point          ?

_exptl_crystal_description       'hexagonal prism'
_exptl_crystal_colour            green
_diffrn_ambient_temperature      293(2)
_diffrn_ambient_pressure         101325
_chemical_formula_weight         475.30

loop_
_atom_type_symbol
_atom_type_description
_atom_type_scat_dispersion_real
_atom_type_scat_dispersion_imag
_atom_type_scat_source
C C 0.0033 0.0016 'International Tables Vol C Tables 4.2.6.8 and 6.1.1.4'
Fe Fe 0.3463 0.8444 'International Tables Vol C Tables 4.2.6.8 and 6.1.1.4'
Mg Mg 0.0486 0.0363 'International Tables Vol C Tables 4.2.6.8 and 6.1.1.4'
Na Na 0.0362 0.0249 'International Tables Vol C Tables 4.2.6.8 and 6.1.1.4'
O O 0.0106 0.0060 'International Tables Vol C Tables 4.2.6.8 and 6.1.1.4'
H H 0.0000 0.0000 'International Tables Vol C Tables 4.2.6.8 and 6.1.1.4'

_space_group_crystal_system      trigonal
_space_group_IT_number           143
_space_group_name_H-M_alt        'P 3'
_space_group_name_Hall           'P 3'
_chemical_absolute_configuration .

loop_
_space_group_symop_operation_xyz
'x, y, z'
'-y, x-y, z'
'-x+y, -x, z'

_shelx_space_group_comment       
;
The symmetry employed for this shelxl refinement is uniquely defined
by the following loop, which should always be used as a source of
symmetry information in preference to the above space-group names.
They are only intended as comments.
;

_cell_length_a                   9.7560(8)
_cell_length_b                   9.7560(8)
_cell_length_c                   10.117(3)
_cell_angle_alpha                90
_cell_angle_beta                 90
_cell_angle_gamma                120
_cell_volume                     833.9(3)
_cell_formula_units_Z            2
_cell_measurement_temperature    293(2)
_cell_measurement_reflns_used    18866
_cell_measurement_theta_min      4.980
_cell_measurement_theta_max      52.475
_exptl_crystal_density_meas      ?
_exptl_crystal_density_method    ?
_exptl_crystal_density_diffrn    1.893
_exptl_crystal_F_000             482
_exptl_transmission_factor_min   ?
_exptl_transmission_factor_max   ?
_exptl_crystal_size_max          0.2
_exptl_crystal_size_mid          0.2
_exptl_crystal_size_min          0.2
_exptl_absorpt_coefficient_mu    1.063
_shelx_estimated_absorpt_T_min   ?
_shelx_estimated_absorpt_T_max   ?
_exptl_absorpt_correction_type   multi-scan
_exptl_absorpt_correction_T_min  0.5448
_exptl_absorpt_correction_T_max  0.7456
_exptl_absorpt_process_details   'SADABS-2012/1, G. Sheldrick'
_exptl_absorpt_special_details   ?
_diffrn_radiation_probe          x-ray
_diffrn_radiation_type           MoK\a
_diffrn_radiation_wavelength     0.71073
_diffrn_source                   'sealed X-ray tube'
_diffrn_source_type              'Bruker D8'
_diffrn_measurement_device_type  'Bruker PHOTON 100 CMOS'
_diffrn_measurement_method       'omega scans'
_diffrn_detector_area_resol_mean ?
_diffrn_reflns_number            9881
_diffrn_reflns_av_unetI/netI     0.0428
_diffrn_reflns_av_R_equivalents  0.0488
_diffrn_reflns_limit_h_min       -12
_diffrn_reflns_limit_h_max       12
_diffrn_reflns_limit_k_min       -12
_diffrn_reflns_limit_k_max       12
_diffrn_reflns_limit_l_min       -12
_diffrn_reflns_limit_l_max       13
_diffrn_reflns_theta_min         2.411
_diffrn_reflns_theta_max         27.455
_diffrn_reflns_theta_full        25.000
_diffrn_measured_fraction_theta_max 0.991
_diffrn_measured_fraction_theta_full 0.989
_diffrn_reflns_Laue_measured_fraction_max 0.991
_diffrn_reflns_Laue_measured_fraction_full 0.989
_diffrn_reflns_point_group_measured_fraction_max 0.991
_diffrn_reflns_point_group_measured_fraction_full 0.989
_reflns_number_total             2500
_reflns_number_gt                2289
_reflns_threshold_expression     'I > 2\s(I)'
_reflns_Friedel_coverage         1.000
_reflns_Friedel_fraction_max     0.991
_reflns_Friedel_fraction_full    0.989

_reflns_special_details          
;
 Reflections were merged by SHELXL according to the crystal
 class for the calculation of statistics and refinement.
 
 _reflns_Friedel_fraction is defined as the number of unique
 Friedel pairs measured divided by the number that would be
 possible theoretically, ignoring centric projections and
 systematic absences. Completness statistics refer to single and
 composite reflections containing twin component 1 only.
;

_computing_data_collection       'APEX 2, Bruker-AXS'
_computing_cell_refinement       'SAINT V8.35A, Bruker-AXS'
_computing_data_reduction        'SAINT V8.35A, Bruker-AXS'
_computing_structure_solution    'SHELXT 2014/4 (Sheldrick, 2014)'
_computing_structure_refinement  'SHELXL-2018/3 (Sheldrick, 2018)'
_computing_molecular_graphics    ?
_computing_publication_material  ?
_refine_special_details          'Refined as a 4-component inversion twin.,Twin'
_refine_ls_structure_factor_coef Fsqd
_refine_ls_matrix_type           full
_refine_ls_weighting_scheme      calc
_refine_ls_weighting_details     
'w=1/[\s^2^(Fo^2^)+(0.0570P)^2^+2.3795P] where P=(Fo^2^+2Fc^2^)/3'
_atom_sites_solution_primary     ?
_atom_sites_solution_secondary   ?
_atom_sites_solution_hydrogens   difmap
_refine_ls_hydrogen_treatment    constr
_refine_ls_extinction_method     none
_refine_ls_extinction_coef       .
_refine_ls_abs_structure_details 
;
 Twinning involves inversion, so Flack parameter cannot be determined
;
_refine_ls_abs_structure_Flack   ?
_refine_ls_number_reflns         2500
_refine_ls_number_parameters     170
_refine_ls_number_restraints     50
_refine_ls_R_factor_all          0.0669
_refine_ls_R_factor_gt           0.0576
_refine_ls_wR_factor_ref         0.1475
_refine_ls_wR_factor_gt          0.1382
_refine_ls_goodness_of_fit_ref   1.084
_refine_ls_restrained_S_all      1.143
_refine_ls_shift/su_max          0.001
_refine_ls_shift/su_mean         0.000

loop_
_atom_site_label
_atom_site_type_symbol
_atom_site_fract_x
_atom_site_fract_y
_atom_site_fract_z
_atom_site_U_iso_or_equiv
_atom_site_adp_type
_atom_site_occupancy
_atom_site_site_symmetry_order
_atom_site_calc_flag
_atom_site_refinement_flags_posn
_atom_site_refinement_flags_adp
_atom_site_refinement_flags_occupancy
_atom_site_disorder_assembly
_atom_site_disorder_group
Fe1 Fe 0.333333 0.666667 0.2550(5) 0.0211(6) Uani 1 3 d S T P . .
O1 O 0.1719(14) 0.1615(15) 0.8399(13) 0.050(3) Uani 1 1 d . . . . .
Mg1 Mg 0.666667 0.333333 0.2470(16) 0.0202(12) Uani 1 3 d S T P . .
Na1 Na 0.000000 0.000000 0.2191(7) 0.0123(14) Uani 1 3 d S TU P . .
C1 C 0.311(2) 0.1947(19) 0.8049(16) 0.036(4) Uani 1 1 d . . . . .
C2 C 0.323(2) 0.113(2) 0.6782(17) 0.038(4) Uani 1 1 d . U . . .
Fe2 Fe 0.000000 0.000000 0.7311(6) 0.0423(14) Uani 1 3 d S T P . .
Mg2 Mg 0.333333 0.666667 0.7427(14) 0.0361(16) Uani 1 3 d S TU P . .
Na2 Na 0.666667 0.333333 0.745(4) 0.061(4) Uani 1 3 d S T P . .
O2 O 0.1829(12) 0.0209(15) 0.6270(11) 0.042(3) Uani 1 1 d . . . . .
O3 O 0.4347(15) 0.2785(17) 0.8636(17) 0.052(4) Uani 1 1 d . . . . .
C3 C 0.2131(15) 0.3453(16) 0.3094(13) 0.019(2) Uani 1 1 d . U . . .
O4 O 0.4527(16) 0.1434(17) 0.6347(15) 0.041(3) Uani 1 1 d . . . . .
C4 C 0.1275(16) 0.3488(18) 0.1795(15) 0.023(3) Uani 1 1 d . . . . .
O6 O 0.0314(13) 0.2282(13) 0.1246(11) 0.036(2) Uani 1 1 d . U . . .
O5 O 0.1921(14) 0.2122(14) 0.3465(12) 0.038(3) Uani 1 1 d . U . . .
O12 O 0.4709(10) 0.1899(11) 0.3588(11) 0.032(2) Uani 1 1 d . . . . .
H12A H 0.487141 0.226011 0.451220 0.048 Uiso 1 1 d DR U . . .
H12B H 0.450809 0.080585 0.358784 0.048 Uiso 1 1 d DR U . . .
O11 O 0.5194(10) 0.3819(10) 0.1252(10) 0.030(2) Uani 1 1 d . . . . .
H11A H 0.527429 0.485435 0.148583 0.045 Uiso 1 1 d DR U . . .
H11B H 0.405532 0.299436 0.136063 0.045 Uiso 1 1 d DR U . . .
O10 O 0.5326(15) 0.7257(15) 0.8603(19) 0.063(4) Uani 1 1 d D . . . .
H10A H 0.633796 0.808189 0.818056 0.095 Uiso 1 1 d DR U . . .
H10B H 0.545878 0.631389 0.874803 0.095 Uiso 1 1 d DR U . . .
O9 O 0.3860(14) 0.5233(14) 0.6330(16) 0.054(3) Uani 1 1 d D . . . .
H9A H 0.300934 0.455085 0.558347 0.081 Uiso 1 1 d DR U . . .
H9B H 0.394925 0.433849 0.686961 0.081 Uiso 1 1 d DR U . . .
O8 O 0.3012(11) 0.4782(11) 0.3663(9) 0.020(2) Uani 1 1 d . U . . .
O7 O 0.1648(11) 0.4906(12) 0.1443(8) 0.024(2) Uani 1 1 d . . . . .

loop_
_atom_site_aniso_label
_atom_site_aniso_U_11
_atom_site_aniso_U_22
_atom_site_aniso_U_33
_atom_site_aniso_U_23
_atom_site_aniso_U_13
_atom_site_aniso_U_12
Fe1 0.0160(7) 0.0160(7) 0.0312(16) 0.000 0.000 0.0080(3)
O1 0.040(6) 0.056(7) 0.049(7) -0.016(6) -0.003(5) 0.021(5)
Mg1 0.0244(15) 0.0244(15) 0.012(3) 0.000 0.000 0.0122(7)
Na1 0.0097(14) 0.0097(14) 0.017(3) 0.000 0.000 0.0049(7)
C1 0.036(8) 0.035(7) 0.037(8) -0.003(6) -0.001(6) 0.019(6)
C2 0.040(4) 0.038(4) 0.037(4) 0.000(3) -0.001(3) 0.019(3)
Fe2 0.0302(10) 0.0302(10) 0.066(4) 0.000 0.000 0.0151(5)
Mg2 0.0354(16) 0.0354(16) 0.038(3) 0.000 0.000 0.0177(8)
Na2 0.053(4) 0.053(4) 0.077(11) 0.000 0.000 0.0264(18)
O2 0.026(5) 0.047(6) 0.041(6) -0.015(5) -0.004(4) 0.009(4)
O3 0.020(5) 0.051(7) 0.065(9) -0.024(6) -0.012(5) 0.002(5)
C3 0.019(3) 0.021(3) 0.021(4) 0.005(2) -0.002(2) 0.013(3)
O4 0.031(6) 0.053(7) 0.048(7) -0.001(5) 0.009(5) 0.027(5)
C4 0.019(5) 0.029(6) 0.029(7) -0.008(5) 0.002(5) 0.018(5)
O6 0.037(3) 0.034(3) 0.035(3) 0.001(2) -0.004(2) 0.017(3)
O5 0.038(3) 0.039(4) 0.041(4) 0.004(2) -0.004(2) 0.022(2)
O12 0.025(4) 0.042(5) 0.031(6) 0.008(4) 0.000(4) 0.018(4)
O11 0.035(4) 0.026(4) 0.029(5) -0.005(4) -0.011(4) 0.015(4)
O10 0.044(6) 0.046(6) 0.085(10) 0.001(6) -0.009(6) 0.011(5)
O9 0.060(7) 0.050(6) 0.061(9) -0.008(6) -0.009(6) 0.034(6)
O8 0.023(3) 0.022(3) 0.019(3) 0.001(2) -0.004(2) 0.014(2)
O7 0.027(5) 0.035(5) 0.012(4) 0.006(3) -0.004(3) 0.017(4)

_geom_special_details            
;
 All esds (except the esd in the dihedral angle between two l.s. planes)
 are estimated using the full covariance matrix.  The cell esds are taken
 into account individually in the estimation of esds in distances, angles
 and torsion angles; correlations between esds in cell parameters are only
 used when they are defined by crystal symmetry.  An approximate (isotropic)
 treatment of cell esds is used for estimating esds involving l.s. planes.
;

loop_
_geom_bond_atom_site_label_1
_geom_bond_atom_site_label_2
_geom_bond_distance
_geom_bond_site_symmetry_2
_geom_bond_publ_flag
Fe1 O7 2.021(10) . ?
Fe1 O7 2.021(10) 3_565 ?
Fe1 O7 2.021(10) 2_665 ?
Fe1 O8 2.042(9) 3_565 ?
Fe1 O8 2.042(9) 2_665 ?
Fe1 O8 2.042(9) . ?
O1 C1 1.28(2) . ?
O1 Fe2 1.966(12) . ?
Mg1 O12 2.053(13) 2_655 ?
Mg1 O12 2.053(13) 3_665 ?
Mg1 O12 2.053(13) . ?
Mg1 O11 2.118(14) . ?
Mg1 O11 2.118(14) 2_655 ?
Mg1 O11 2.118(14) 3_665 ?
Na1 O6 2.298(11) 2 ?
Na1 O6 2.298(11) 3 ?
Na1 O6 2.298(11) . ?
Na1 O5 2.362(13) . ?
Na1 O5 2.362(13) 3 ?
Na1 O5 2.362(13) 2 ?
Na1 C4 3.009(15) 2 ?
Na1 C4 3.009(15) 3 ?
Na1 C4 3.009(15) . ?
Na1 C3 3.083(14) 2 ?
Na1 C3 3.083(14) . ?
Na1 C3 3.083(14) 3 ?
C1 O3 1.22(2) . ?
C1 C2 1.54(2) . ?
C1 Na2 3.088(18) . ?
C2 O4 1.23(2) . ?
C2 O2 1.31(2) . ?
C2 Na2 3.02(2) . ?
Fe2 O2 1.993(10) . ?
Fe2 O2 1.993(11) 3 ?
Fe2 O2 1.993(10) 2 ?
Mg2 O9 2.043(15) . ?
Mg2 O9 2.043(15) 3_565 ?
Mg2 O9 2.043(15) 2_665 ?
Mg2 O10 2.099(17) 2_665 ?
Mg2 O10 2.099(17) 3_565 ?
Mg2 O10 2.099(17) . ?
Na2 O4 2.27(2) 2_655 ?
Na2 O4 2.27(2) 3_665 ?
Na2 O4 2.27(2) . ?
Na2 O3 2.37(2) . ?
Na2 O3 2.37(2) 2_655 ?
Na2 O3 2.37(2) 3_665 ?
C3 O5 1.266(17) . ?
C3 O8 1.279(17) . ?
C3 C4 1.566(14) . ?
C4 O6 1.212(19) . ?
C4 O7 1.292(18) . ?
O12 H12A 0.9834 . ?
O12 H12B 0.9833 . ?
O11 H11A 1.0013 . ?
O11 H11B 1.0002 . ?
O10 H10A 1.0056 . ?
O10 H10B 1.0019 . ?
O9 H9A 1.0719 . ?
O9 H9B 1.0692 . ?

loop_
_geom_angle_atom_site_label_1
_geom_angle_atom_site_label_2
_geom_angle_atom_site_label_3
_geom_angle
_geom_angle_site_symmetry_1
_geom_angle_site_symmetry_3
_geom_angle_publ_flag
O7 Fe1 O7 92.2(4) . 3_565 ?
O7 Fe1 O7 92.2(4) . 2_665 ?
O7 Fe1 O7 92.2(4) 3_565 2_665 ?
O7 Fe1 O8 94.8(3) . 3_565 ?
O7 Fe1 O8 81.2(3) 3_565 3_565 ?
O7 Fe1 O8 170.6(3) 2_665 3_565 ?
O7 Fe1 O8 170.6(3) . 2_665 ?
O7 Fe1 O8 94.8(3) 3_565 2_665 ?
O7 Fe1 O8 81.2(3) 2_665 2_665 ?
O8 Fe1 O8 92.5(4) 3_565 2_665 ?
O7 Fe1 O8 81.2(3) . . ?
O7 Fe1 O8 170.6(3) 3_565 . ?
O7 Fe1 O8 94.8(3) 2_665 . ?
O8 Fe1 O8 92.5(4) 3_565 . ?
O8 Fe1 O8 92.5(4) 2_665 . ?
C1 O1 Fe2 114.9(10) . . ?
O12 Mg1 O12 92.5(7) 2_655 3_665 ?
O12 Mg1 O12 92.5(7) 2_655 . ?
O12 Mg1 O12 92.5(7) 3_665 . ?
O12 Mg1 O11 177.7(9) 2_655 . ?
O12 Mg1 O11 89.6(4) 3_665 . ?
O12 Mg1 O11 88.2(4) . . ?
O12 Mg1 O11 88.2(4) 2_655 2_655 ?
O12 Mg1 O11 177.7(9) 3_665 2_655 ?
O12 Mg1 O11 89.6(4) . 2_655 ?
O11 Mg1 O11 89.6(7) . 2_655 ?
O12 Mg1 O11 89.6(4) 2_655 3_665 ?
O12 Mg1 O11 88.2(4) 3_665 3_665 ?
O12 Mg1 O11 177.7(9) . 3_665 ?
O11 Mg1 O11 89.6(7) . 3_665 ?
O11 Mg1 O11 89.6(7) 2_655 3_665 ?
O6 Na1 O6 103.9(4) 2 3 ?
O6 Na1 O6 103.9(4) 2 . ?
O6 Na1 O6 103.9(4) 3 . ?
O6 Na1 O5 166.4(4) 2 . ?
O6 Na1 O5 89.7(3) 3 . ?
O6 Na1 O5 73.4(3) . . ?
O6 Na1 O5 89.7(3) 2 3 ?
O6 Na1 O5 73.4(3) 3 3 ?
O6 Na1 O5 166.4(4) . 3 ?
O5 Na1 O5 93.1(4) . 3 ?
O6 Na1 O5 73.4(3) 2 2 ?
O6 Na1 O5 166.4(4) 3 2 ?
O6 Na1 O5 89.7(3) . 2 ?
O5 Na1 O5 93.1(4) . 2 ?
O5 Na1 O5 93.1(4) 3 2 ?
O6 Na1 C4 21.5(4) 2 2 ?
O6 Na1 C4 124.7(4) 3 2 ?
O6 Na1 C4 101.2(4) . 2 ?
O5 Na1 C4 144.9(5) . 2 ?
O5 Na1 C4 90.9(4) 3 2 ?
O5 Na1 C4 51.9(4) 2 2 ?
O6 Na1 C4 101.2(4) 2 3 ?
O6 Na1 C4 21.5(4) 3 3 ?
O6 Na1 C4 124.7(4) . 3 ?
O5 Na1 C4 90.9(4) . 3 ?
O5 Na1 C4 51.9(4) 3 3 ?
O5 Na1 C4 144.9(5) 2 3 ?
C4 Na1 C4 118.26(14) 2 3 ?
O6 Na1 C4 124.7(4) 2 . ?
O6 Na1 C4 101.2(4) 3 . ?
O6 Na1 C4 21.5(4) . . ?
O5 Na1 C4 51.9(4) . . ?
O5 Na1 C4 144.9(5) 3 . ?
O5 Na1 C4 90.9(4) 2 . ?
C4 Na1 C4 118.26(14) 2 . ?
C4 Na1 C4 118.26(14) 3 . ?
O6 Na1 C3 51.3(4) 2 2 ?
O6 Na1 C3 151.5(4) 3 2 ?
O6 Na1 C3 96.7(4) . 2 ?
O5 Na1 C3 115.3(4) . 2 ?
O5 Na1 C3 90.8(4) 3 2 ?
O5 Na1 C3 22.2(4) 2 2 ?
C4 Na1 C3 29.8(3) 2 2 ?
C4 Na1 C3 136.6(2) 3 2 ?
C4 Na1 C3 105.1(2) . 2 ?
O6 Na1 C3 151.5(4) 2 . ?
O6 Na1 C3 96.7(4) 3 . ?
O6 Na1 C3 51.3(4) . . ?
O5 Na1 C3 22.2(4) . . ?
O5 Na1 C3 115.3(4) 3 . ?
O5 Na1 C3 90.8(4) 2 . ?
C4 Na1 C3 136.6(2) 2 . ?
C4 Na1 C3 105.1(2) 3 . ?
C4 Na1 C3 29.8(3) . . ?
C3 Na1 C3 111.6(3) 2 . ?
O6 Na1 C3 96.7(4) 2 3 ?
O6 Na1 C3 51.3(4) 3 3 ?
O6 Na1 C3 151.5(4) . 3 ?
O5 Na1 C3 90.8(4) . 3 ?
O5 Na1 C3 22.2(4) 3 3 ?
O5 Na1 C3 115.3(4) 2 3 ?
C4 Na1 C3 105.1(2) 2 3 ?
C4 Na1 C3 29.8(3) 3 3 ?
C4 Na1 C3 136.6(2) . 3 ?
C3 Na1 C3 111.6(3) 2 3 ?
C3 Na1 C3 111.6(3) . 3 ?
O3 C1 O1 127.1(16) . . ?
O3 C1 C2 116.6(18) . . ?
O1 C1 C2 116.2(16) . . ?
O3 C1 Na2 44.3(11) . . ?
O1 C1 Na2 169.6(11) . . ?
C2 C1 Na2 73.0(13) . . ?
O4 C2 O2 128.2(17) . . ?
O4 C2 C1 120.4(19) . . ?
O2 C2 C1 111.4(17) . . ?
O4 C2 Na2 42.6(11) . . ?
O2 C2 Na2 169.5(13) . . ?
C1 C2 Na2 77.8(12) . . ?
O1 Fe2 O1 91.7(6) . 2 ?
O1 Fe2 O1 91.7(6) . 3 ?
O1 Fe2 O1 91.7(6) 2 3 ?
O1 Fe2 O2 81.5(4) . . ?
O1 Fe2 O2 172.1(5) 2 . ?
O1 Fe2 O2 92.6(5) 3 . ?
O1 Fe2 O2 172.1(5) . 3 ?
O1 Fe2 O2 92.6(5) 2 3 ?
O1 Fe2 O2 81.5(4) 3 3 ?
O2 Fe2 O2 94.6(5) . 3 ?
O1 Fe2 O2 92.6(5) . 2 ?
O1 Fe2 O2 81.5(4) 2 2 ?
O1 Fe2 O2 172.1(5) 3 2 ?
O2 Fe2 O2 94.6(5) . 2 ?
O2 Fe2 O2 94.6(5) 3 2 ?
O9 Mg2 O9 93.3(8) . 3_565 ?
O9 Mg2 O9 93.3(8) . 2_665 ?
O9 Mg2 O9 93.3(8) 3_565 2_665 ?
O9 Mg2 O10 177.8(9) . 2_665 ?
O9 Mg2 O10 86.8(5) 3_565 2_665 ?
O9 Mg2 O10 88.9(5) 2_665 2_665 ?
O9 Mg2 O10 86.8(5) . 3_565 ?
O9 Mg2 O10 88.9(5) 3_565 3_565 ?
O9 Mg2 O10 177.8(9) 2_665 3_565 ?
O10 Mg2 O10 91.0(8) 2_665 3_565 ?
O9 Mg2 O10 88.9(5) . . ?
O9 Mg2 O10 177.8(9) 3_565 . ?
O9 Mg2 O10 86.8(5) 2_665 . ?
O10 Mg2 O10 91.0(8) 2_665 . ?
O10 Mg2 O10 91.0(8) 3_565 . ?
O4 Na2 O4 98.0(11) 2_655 3_665 ?
O4 Na2 O4 98.0(11) 2_655 . ?
O4 Na2 O4 98.0(11) 3_665 . ?
O4 Na2 O3 163.5(4) 2_655 . ?
O4 Na2 O3 96.0(4) 3_665 . ?
O4 Na2 O3 71.4(3) . . ?
O4 Na2 O3 71.4(3) 2_655 2_655 ?
O4 Na2 O3 163.5(4) 3_665 2_655 ?
O4 Na2 O3 96.0(4) . 2_655 ?
O3 Na2 O3 96.7(11) . 2_655 ?
O4 Na2 O3 96.0(4) 2_655 3_665 ?
O4 Na2 O3 71.4(3) 3_665 3_665 ?
O4 Na2 O3 163.5(4) . 3_665 ?
O3 Na2 O3 96.7(11) . 3_665 ?
O3 Na2 O3 96.7(11) 2_655 3_665 ?
O4 Na2 C2 119.3(10) 2_655 . ?
O4 Na2 C2 96.4(8) 3_665 . ?
O4 Na2 C2 21.5(4) . . ?
O3 Na2 C2 50.1(5) . . ?
O3 Na2 C2 99.8(5) 2_655 . ?
O3 Na2 C2 144.2(8) 3_665 . ?
O4 Na2 C2 21.5(4) 2_655 2_655 ?
O4 Na2 C2 119.3(10) 3_665 2_655 ?
O4 Na2 C2 96.4(8) . 2_655 ?
O3 Na2 C2 144.2(8) . 2_655 ?
O3 Na2 C2 50.1(5) 2_655 2_655 ?
O3 Na2 C2 99.8(5) 3_665 2_655 ?
C2 Na2 C2 115.1(5) . 2_655 ?
O4 Na2 C2 96.4(8) 2_655 3_665 ?
O4 Na2 C2 21.5(4) 3_665 3_665 ?
O4 Na2 C2 119.3(10) . 3_665 ?
O3 Na2 C2 99.8(5) . 3_665 ?
O3 Na2 C2 144.2(8) 2_655 3_665 ?
O3 Na2 C2 50.1(5) 3_665 3_665 ?
C2 Na2 C2 115.1(5) . 3_665 ?
C2 Na2 C2 115.1(5) 2_655 3_665 ?
O4 Na2 C1 147.8(9) 2_655 . ?
O4 Na2 C1 94.4(5) 3_665 . ?
O4 Na2 C1 50.7(4) . . ?
O3 Na2 C1 21.1(4) . . ?
O3 Na2 C1 101.2(8) 2_655 . ?
O3 Na2 C1 116.2(10) 3_665 . ?
C2 Na2 C1 29.2(4) . . ?
C2 Na2 C1 137.4(3) 2_655 . ?
C2 Na2 C1 105.5(3) 3_665 . ?
O4 Na2 C1 50.7(4) 2_655 2_655 ?
O4 Na2 C1 147.8(9) 3_665 2_655 ?
O4 Na2 C1 94.4(5) . 2_655 ?
O3 Na2 C1 116.2(10) . 2_655 ?
O3 Na2 C1 21.1(4) 2_655 2_655 ?
O3 Na2 C1 101.2(8) 3_665 2_655 ?
C2 Na2 C1 105.5(3) . 2_655 ?
C2 Na2 C1 29.2(4) 2_655 2_655 ?
C2 Na2 C1 137.4(3) 3_665 2_655 ?
C1 Na2 C1 116.3(5) . 2_655 ?
O4 Na2 C1 94.4(5) 2_655 3_665 ?
O4 Na2 C1 50.7(4) 3_665 3_665 ?
O4 Na2 C1 147.8(9) . 3_665 ?
O3 Na2 C1 101.2(8) . 3_665 ?
O3 Na2 C1 116.2(10) 2_655 3_665 ?
O3 Na2 C1 21.1(4) 3_665 3_665 ?
C2 Na2 C1 137.4(3) . 3_665 ?
C2 Na2 C1 105.5(3) 2_655 3_665 ?
C2 Na2 C1 29.2(4) 3_665 3_665 ?
C1 Na2 C1 116.2(5) . 3_665 ?
C1 Na2 C1 116.3(5) 2_655 3_665 ?
C2 O2 Fe2 115.7(11) . . ?
C1 O3 Na2 114.6(14) . . ?
O5 C3 O8 126.0(12) . . ?
O5 C3 C4 117.1(14) . . ?
O8 C3 C4 116.8(13) . . ?
O5 C3 Na1 44.9(7) . . ?
O8 C3 Na1 170.1(9) . . ?
C4 C3 Na1 72.5(9) . . ?
C2 O4 Na2 115.9(13) . . ?
O6 C4 O7 125.4(14) . . ?
O6 C4 C3 121.7(15) . . ?
O7 C4 C3 112.8(13) . . ?
O6 C4 Na1 44.0(8) . . ?
O7 C4 Na1 169.5(10) . . ?
C3 C4 Na1 77.7(9) . . ?
C4 O6 Na1 114.4(10) . . ?
C3 O5 Na1 112.8(9) . . ?
Mg1 O12 H12A 110.5 . . ?
Mg1 O12 H12B 110.6 . . ?
H12A O12 H12B 107.3 . . ?
Mg1 O11 H11A 111.6 . . ?
Mg1 O11 H11B 111.2 . . ?
H11A O11 H11B 106.3 . . ?
Mg2 O10 H10A 112.5 . . ?
Mg2 O10 H10B 111.0 . . ?
H10A O10 H10B 105.7 . . ?
Mg2 O9 H9A 115.2 . . ?
Mg2 O9 H9B 115.6 . . ?
H9A O9 H9B 102.0 . . ?
C3 O8 Fe1 112.8(8) . . ?
C4 O7 Fe1 115.5(9) . . ?

loop_
_geom_torsion_atom_site_label_1
_geom_torsion_atom_site_label_2
_geom_torsion_atom_site_label_3
_geom_torsion_atom_site_label_4
_geom_torsion
_geom_torsion_site_symmetry_1
_geom_torsion_site_symmetry_2
_geom_torsion_site_symmetry_3
_geom_torsion_site_symmetry_4
_geom_torsion_publ_flag
Fe2 O1 C1 O3 -172.3(16) . . . . ?
Fe2 O1 C1 C2 4.4(16) . . . . ?
Fe2 O1 C1 Na2 155(6) . . . . ?
O3 C1 C2 O4 -5.8(18) . . . . ?
O1 C1 C2 O4 177.1(16) . . . . ?
Na2 C1 C2 O4 2.4(12) . . . . ?
O3 C1 C2 O2 177.0(17) . . . . ?
O1 C1 C2 O2 0.0(16) . . . . ?
Na2 C1 C2 O2 -174.7(13) . . . . ?
O3 C1 C2 Na2 -8.3(13) . . . . ?
O1 C1 C2 Na2 174.7(13) . . . . ?
O4 C2 O2 Fe2 178.8(14) . . . . ?
C1 C2 O2 Fe2 -4.4(15) . . . . ?
Na2 C2 O2 Fe2 -155(5) . . . . ?
O1 C1 O3 Na2 -172.0(14) . . . . ?
C2 C1 O3 Na2 11.3(18) . . . . ?
O2 C2 O4 Na2 173.1(14) . . . . ?
C1 C2 O4 Na2 -3.5(18) . . . . ?
O5 C3 C4 O6 8.1(13) . . . . ?
O8 C3 C4 O6 -173.7(14) . . . . ?
Na1 C3 C4 O6 2.7(10) . . . . ?
O5 C3 C4 O7 -175.3(13) . . . . ?
O8 C3 C4 O7 2.9(11) . . . . ?
Na1 C3 C4 O7 179.3(10) . . . . ?
O5 C3 C4 Na1 5.4(9) . . . . ?
O8 C3 C4 Na1 -176.4(10) . . . . ?
O7 C4 O6 Na1 -180.0(10) . . . . ?
C3 C4 O6 Na1 -3.8(13) . . . . ?
O8 C3 O5 Na1 174.7(10) . . . . ?
C4 C3 O5 Na1 -7.2(12) . . . . ?
O5 C3 O8 Fe1 169.2(11) . . . . ?
C4 C3 O8 Fe1 -8.9(11) . . . . ?
O6 C4 O7 Fe1 -178.8(11) . . . . ?
C3 C4 O7 Fe1 4.8(11) . . . . ?
Na1 C4 O7 Fe1 -179(4) . . . . ?

_refine_diff_density_max         1.308
_refine_diff_density_min         -0.565
_refine_diff_density_rms         0.116

_shelx_res_file                  
;
TITL mo_ih1_0m P 1          R =  New: P3
    IHP3last.res
    created by SHELXL-2018/3 at 16:05:23 on 13-Aug-2018
CELL  0.71073    9.7560    9.7560   10.1170    90.000    90.000   120.000
ZERR        2    0.0008    0.0008    0.0030     0.000     0.000     0.000
LATT  -1
SYMM             - Y ,          X - Y ,              Z
SYMM         - X + Y ,            - X ,              Z
SFAC  C Fe Mg Na  O H
UNIT 12 1.99998 1.99998 1.99998 36 24
LIST 4 ! automatically inserted. Change 6 to 4 for CHECKCIF!!
L.S. 5
FMAP 2
acta 50
PLAN 20
dfix 0.9 O9 H9B O9 H9A O10 H10A
twin -1 0 0 1 1 0 0 0 -1 -4
omit -3 180
isor 0.002 C2 NA1 O8 C3 O5 O6 Na1 Mg2
BOND $H
dang 1.4 H9A H9B H10A H10B H11A H11B H12A H12B
CONF
WGHT    0.057000    2.379500
BASF   0.24054   0.26227   0.26265
FVAR       0.27850
FE1   2    0.333333    0.666667    0.255019    10.33333    0.01599    0.01599 =
         0.03120    0.00000    0.00000    0.00800
O1    5    0.171939    0.161542    0.839927    11.00000    0.03958    0.05647 =
         0.04902   -0.01629   -0.00327    0.02093
MG1   3    0.666667    0.333333    0.247013    10.33333    0.02439    0.02439 =
         0.01183    0.00000    0.00000    0.01219
NA1   4    0.000000    0.000000    0.219097    10.33333    0.00971    0.00971 =
         0.01746    0.00000    0.00000    0.00485
C1    1    0.311104    0.194728    0.804941    11.00000    0.03603    0.03547 =
         0.03727   -0.00311   -0.00137    0.01876
C2    1    0.322621    0.113110    0.678185    11.00000    0.03996    0.03786 =
         0.03687    0.00000   -0.00056    0.01944
FE2   2    0.000000    0.000000    0.731078    10.33333    0.03018    0.03018 =
         0.06641    0.00000    0.00000    0.01509
MG2   3    0.333333    0.666667    0.742701    10.33333    0.03535    0.03535 =
         0.03774    0.00000    0.00000    0.01768
NA2   4    0.666667    0.333333    0.745063    10.33333    0.05271    0.05271 =
         0.07674    0.00000    0.00000    0.02635
O2    5    0.182884    0.020919    0.626958    11.00000    0.02596    0.04717 =
         0.04112   -0.01499   -0.00397    0.00924
O3    5    0.434701    0.278471    0.863640    11.00000    0.02040    0.05093 =
         0.06478   -0.02355   -0.01237    0.00182
C3    1    0.213131    0.345325    0.309358    11.00000    0.01914    0.02101 =
         0.02057    0.00451   -0.00198    0.01338
O4    5    0.452663    0.143383    0.634725    11.00000    0.03122    0.05338 =
         0.04763   -0.00079    0.00927    0.02702
C4    1    0.127545    0.348823    0.179524    11.00000    0.01944    0.02899 =
         0.02920   -0.00772    0.00186    0.01837
O6    5    0.031411    0.228165    0.124605    11.00000    0.03691    0.03375 =
         0.03548    0.00055   -0.00394    0.01676
O5    5    0.192071    0.212174    0.346471    11.00000    0.03831    0.03884 =
         0.04144    0.00433   -0.00429    0.02165
O12   5    0.470854    0.189894    0.358836    11.00000    0.02494    0.04169 =
         0.03056    0.00767    0.00018    0.01821
AFIX   7
H12A  6    0.487141    0.226011    0.451220    11.00000   -1.50000
H12B  6    0.450809    0.080585    0.358784    11.00000   -1.50000
AFIX   0

O11   5    0.519435    0.381942    0.125212    11.00000    0.03468    0.02605 =
         0.02908   -0.00529   -0.01098    0.01456
AFIX   7
H11A  6    0.527429    0.485435    0.148583    11.00000   -1.50000
H11B  6    0.405532    0.299436    0.136063    11.00000   -1.50000
AFIX   0
O10   5    0.532582    0.725679    0.860341    11.00000    0.04387    0.04559 =
         0.08515    0.00071   -0.00925    0.01078
AFIX   7
H10A  6    0.633796    0.808189    0.818056    11.00000   -1.50100
H10B  6    0.545878    0.631389    0.874803    11.00000   -1.50000
AFIX   0
O9    5    0.385983    0.523270    0.632971    11.00000    0.06005    0.05004 =
         0.06061   -0.00838   -0.00851    0.03397
AFIX   7
H9A   6    0.300934    0.455085    0.558347    11.00000   -1.50000
H9B   6    0.394925    0.433849    0.686961    11.00000   -1.50000
AFIX   0
O8    5    0.301211    0.478213    0.366254    11.00000    0.02287    0.02210 =
         0.01922    0.00128   -0.00431    0.01358
O7    5    0.164778    0.490570    0.144274    11.00000    0.02663    0.03492 =
         0.01244    0.00564   -0.00373    0.01747
HKLF 4 1 1.0000 1.0000 0.0000 0.0000 -1.0000 0.0000 0.0000 0.0000 -1.0000


REM  mo_ih1_0m P 1          R =  New: P3
REM wR2 = 0.1475, GooF = S = 1.084, Restrained GooF = 1.143 for all data
REM R1 = 0.0576 for 2289 Fo > 4sig(Fo) and 0.0669 for all 2500 data
REM 170 parameters refined using 50 restraints

END

WGHT      0.0570      2.3825

REM Highest difference peak  1.308,  deepest hole -0.565,  1-sigma level  0.116
Q1    1   0.0000  0.0000  0.3178  10.33333  0.05    1.31
Q2    1   0.3333  0.6667  0.3449  10.33333  0.05    1.18
Q3    1   0.0000  0.0000  0.6372  10.33333  0.05    1.14
Q4    1   0.0000  0.0000  0.1442  10.33333  0.05    1.08
Q5    1   0.3333  0.6667  0.1626  10.33333  0.05    0.97
Q6    1   0.6667  0.3333  0.3346  10.33333  0.05    0.88
Q7    1   0.6667  0.3333  0.1639  10.33333  0.05    0.77
Q8    1   0.0000  0.0000  0.8527  10.33333  0.05    0.76
Q9    1   0.6667  0.3333  0.6219  10.33333  0.05    0.60
Q10   1   0.3333  0.6667  0.6464  10.33333  0.05    0.57
Q11   1   0.6667  0.3333  0.8861  10.33333  0.05    0.55
Q12   1   0.3333  0.6667  0.8331  10.33333  0.05    0.51
Q13   1   0.0293  0.2143  0.2097  11.00000  0.05    0.46
Q14   1   0.4937  0.3541  0.0481  11.00000  0.05    0.45
Q15   1   0.5219  0.7229  0.7181  11.00000  0.05    0.45
Q16   1   0.4786  0.1617  0.4302  11.00000  0.05    0.43
Q17   1   0.3333  0.6667  0.9095  10.33333  0.05    0.42
Q18   1   0.4753  0.2883  0.7632  11.00000  0.05    0.42
Q19   1   0.3054  0.1323  0.1497  11.00000  0.05    0.37
Q20   1   0.2966  0.4825  0.4557  11.00000  0.05    0.37
;
_shelx_res_checksum              13832
